# Supplementary material for: Reduced expression of OXPHOS and DNA damage genes is linked to protection from microvascular complications in long-term type 1 diabetes: the PROLONG study
Source: Sci Rep. 2021 Oct 20;11:20735. doi: 10.1038/s41598-021-00183-z (PMC8528906; doi:10.1038/s41598-021-00183-z)
Supplement: Supplementary file 2 — Supplementary Tables. [file 41598_2021_183_MOESM2_ESM.xlsx]

## Sheet: TableS1 - Age-adj DEG
ENS_ID	length	entrez	Symbol	logCPM	logFC	Pvalue	FDR	description	biotype
ENSG00000232573	423	#N/A	RPL3P4	1.81078	-3.42953	8.27043e-09	0.000155517	ribosomal protein L3 pseudogene 4	processed_pseudogene
ENSG00000086504	1098	10573	MRPL28	4.53377	-0.494324	2.54898e-07	0.00239655	mitochondrial ribosomal protein L28	protein_coding
ENSG00000211685	441	#N/A	IGLC7	0.656788	-1.93967	1.66878e-06	0.00241145	immunoglobulin lambda constant 7	IG_C_gene
ENSG00000280614	923	#N/A	FP236383.2	8.79547	-1.75794	2.27888e-06	0.00241145	#N/A	lincRNA
ENSG00000280800	923	#N/A	FP671120.3	8.79547	-1.75794	2.27888e-06	0.00241145	#N/A	lincRNA
ENSG00000281181	923	#N/A	FP236383.3	8.79547	-1.75794	2.27888e-06	0.00241145	#N/A	lincRNA
ENSG00000225840	1848	#N/A	AC010970.1	8.5325	-1.67726	3.01649e-06	0.00241145	#N/A	processed_pseudogene
ENSG00000185885	730	8519	IFITM1	8.06596	-0.511392	3.05546e-06	0.00241145	interferon induced transmembrane protein 1	protein_coding
ENSG00000160446	1129	84885	ZDHHC12	4.12678	-0.479869	4.95355e-07	0.00241145	zinc finger DHHC-type containing 12	protein_coding
ENSG00000135720	566	1783	DYNC1LI2	5.7621	0.482219	2.55056e-06	0.00241145	dynein cytoplasmic 1 light intermediate chain 2	protein_coding
ENSG00000108479	1445	2584	GALK1	3.71632	-0.507169	2.43284e-06	0.00241145	galactokinase 1	protein_coding
ENSG00000125633	6899	54520	CCDC93	5.52194	0.271544	5.95928e-07	0.00241145	coiled-coil domain containing 93	protein_coding
ENSG00000142089	808	10410	IFITM3	6.62755	-1.41545	7.30466e-07	0.00241145	interferon induced transmembrane protein 3	protein_coding
ENSG00000246575	704	#N/A	AC093162.2	1.93168	0.772853	1.52615e-06	0.00241145	#N/A	unprocessed_pseudogene
ENSG00000213759	2088	10720	UGT2B11	0.948035	1.43121	2.08666e-06	0.00241145	UDP glucuronosyltransferase family 2 member B11	protein_coding
ENSG00000115661	2868	8576	STK16	4.02851	-0.32026	2.13951e-06	0.00241145	serine/threonine kinase 16	protein_coding
ENSG00000125534	868	#N/A	PPDPF	6.32607	-0.652799	3.07779e-06	0.00241145	pancreatic progenitor cell differentiation and proliferation factor	protein_coding
ENSG00000132680	2947	22889	KHDC4	5.33426	0.260886	1.9295e-06	0.00241145	KH domain containing 4, pre-mRNA splicing factor	protein_coding
ENSG00000239857	2090	51608	GET4	4.4964	-0.310966	2.81746e-06	0.00241145	golgi to ER traffic protein 4	protein_coding
ENSG00000260007	2941	#N/A	AC107871.1	1.91127	0.615198	2.54253e-06	0.00241145	#N/A	protein_coding
ENSG00000111348	1256	397	ARHGDIB	9.82183	-0.286719	2.86165e-06	0.00241145	Rho GDP dissociation inhibitor beta	protein_coding
ENSG00000146540	1294	84310	C7orf50	3.95886	-0.551684	9.20392e-07	0.00241145	chromosome 7 open reading frame 50	protein_coding
ENSG00000150991	3745	7316	UBC	9.9856	-0.340121	1.46711e-06	0.00241145	ubiquitin C	protein_coding
ENSG00000142733	444	9064	MAP3K6	2.82269	-0.524109	1.5113e-06	0.00241145	mitogen-activated protein kinase kinase kinase 6	protein_coding
ENSG00000163904	878	59343	SENP2	4.72253	0.228515	3.3587e-06	0.00252628	SUMO1/sentrin/SMT3 specific peptidase 2	protein_coding
ENSG00000147526	5510	6867	TACC1	6.89415	0.362693	3.71064e-06	0.00268365	transforming acidic coiled-coil containing protein 1	protein_coding
ENSG00000164292	575	22836	RHOBTB3	1.73151	0.749082	3.91006e-06	0.00272314	Rho related BTB domain containing 3	protein_coding
ENSG00000283907	494	#N/A	AD000090.1	8.48474	-1.84414	5.8989e-06	0.00311882	#N/A	antisense_RNA
ENSG00000133250	2300	84330	ZNF414	2.93363	-0.426057	5.67032e-06	0.00311882	zinc finger protein 414	protein_coding
ENSG00000100865	4270	51550	CINP	3.85294	-0.236271	6.1368e-06	0.00311882	cyclin dependent kinase 2 interacting protein	protein_coding
ENSG00000074356	518	55421	NCBP3	5.54203	0.237315	5.44894e-06	0.00311882	nuclear cap binding subunit 3	protein_coding
ENSG00000174744	1363	25855	BRMS1	5.0032	-0.388053	4.87352e-06	0.00311882	breast cancer metastasis suppressor 1	protein_coding
ENSG00000177700	585	5441	POLR2L	4.34486	-0.508509	6.02834e-06	0.00311882	RNA polymerase II subunit L	protein_coding
ENSG00000228606	557	100287049	AL139011.1	0.0555826	0.797492	4.84076e-06	0.00311882	#N/A	antisense_RNA
ENSG00000166881	5370	23306	NEMP1	4.03149	0.402604	5.50208e-06	0.00311882	nuclear envelope integral membrane protein 1	protein_coding
ENSG00000106245	1139	8896	BUD31	4.86912	-0.3392	5.98179e-06	0.00311882	BUD31 homolog	protein_coding
ENSG00000104783	1190	3783	KCNN4	4.06964	-0.50074	5.77461e-06	0.00311882	potassium calcium-activated channel subfamily N member 4	protein_coding
ENSG00000244491	461	#N/A	AL021707.5	0.988885	-1.70254	1.01575e-05	0.00338248	#N/A	antisense_RNA
ENSG00000010244	13781	7756	ZNF207	6.93258	0.255513	7.60273e-06	0.00338248	zinc finger protein 207	protein_coding
ENSG00000130733	2087	78992	YIPF2	3.63885	-0.398696	1.22257e-05	0.00338248	Yip1 domain family member 2	protein_coding
ENSG00000164331	2063	57763	ANKRA2	3.50729	0.300987	9.00511e-06	0.00338248	ankyrin repeat family A member 2	protein_coding
ENSG00000175416	1215	1212	CLTB	4.76797	-0.411695	1.3647e-05	0.00338248	clathrin light chain B	protein_coding
ENSG00000198746	546	63906	GPATCH3	3.47136	-0.325565	9.79496e-06	0.00338248	G-patch domain containing 3	protein_coding
ENSG00000137822	544	27229	TUBGCP4	3.6821	0.321988	7.16403e-06	0.00338248	tubulin gamma complex associated protein 4	protein_coding
ENSG00000167965	512	64223	MLST8	3.52636	-0.380489	1.3294e-05	0.00338248	MTOR associated protein, LST8 homolog	protein_coding
ENSG00000225663	1209	348262	MCRIP1	4.67317	-0.437292	1.30901e-05	0.00338248	MAPK regulated corepressor interacting protein 1	protein_coding
ENSG00000160075	1290	29101	SSU72	6.26453	-0.299717	1.35919e-05	0.00338248	SSU72 homolog, RNA polymerase II CTD phosphatase	protein_coding
ENSG00000107643	907	5599	MAPK8	4.17896	0.257383	1.40997e-05	0.00338248	mitogen-activated protein kinase 8	protein_coding
ENSG00000129493	7840	25938	HEATR5A	4.21723	0.482175	1.1956e-05	0.00338248	HEAT repeat containing 5A	protein_coding
ENSG00000046653	3275	2824	GPM6B	1.09408	0.823193	1.03467e-05	0.00338248	glycoprotein M6B	protein_coding
ENSG00000168890	1484	129303	TMEM150A	3.00816	-0.294251	1.48333e-05	0.00338248	transmembrane protein 150A	protein_coding
ENSG00000119707	6910	58517	RBM25	6.95945	0.416124	1.0035e-05	0.00338248	RNA binding motif protein 25	protein_coding
ENSG00000184967	1632	79050	NOC4L	3.16793	-0.44586	1.16584e-05	0.00338248	nucleolar complex associated 4 homolog	protein_coding
ENSG00000103145	965	54985	HCFC1R1	3.06509	-0.465978	1.2014e-05	0.00338248	host cell factor C1 regulator 1	protein_coding
ENSG00000213689	696	11277	TREX1	3.99468	-0.464802	1.00245e-05	0.00338248	three prime repair exonuclease 1	protein_coding
ENSG00000242372	798	3692	EIF6	5.19022	-0.410374	1.1561e-05	0.00338248	eukaryotic translation initiation factor 6	protein_coding
ENSG00000156928	497	115416	MALSU1	2.91219	-0.292039	1.32307e-05	0.00338248	mitochondrial assembly of ribosomal large subunit 1	protein_coding
ENSG00000100348	1736	25828	TXN2	4.85619	-0.369932	1.31037e-05	0.00338248	thioredoxin 2	protein_coding
ENSG00000099795	529	4713	NDUFB7	4.27051	-0.471002	1.24734e-05	0.00338248	NADH:ubiquinone oxidoreductase subunit B7	protein_coding
ENSG00000284076	5255	653075	GOLGA8T	1.75838	0.848472	1.05844e-05	0.00338248	golgin A8 family member T	protein_coding
ENSG00000104142	3895	57617	VPS18	4.80697	-0.343226	1.48816e-05	0.00338248	VPS18, CORVET/HOPS core subunit	protein_coding
ENSG00000164074	2139	80167	ABHD18	3.53809	0.336049	1.40939e-05	0.00338248	abhydrolase domain containing 18	protein_coding
ENSG00000162236	1785	6811	STX5	5.12004	-0.333313	9.29133e-06	0.00338248	syntaxin 5	protein_coding
ENSG00000117305	1600	3155	HMGCL	4.04155	-0.290737	1.49301e-05	0.00338248	3-hydroxymethyl-3-methylglutaryl-CoA lyase	protein_coding
ENSG00000004059	1103	381	ARF5	6.25451	-0.344289	1.4616e-05	0.00338248	ADP ribosylation factor 5	protein_coding
ENSG00000135519	3867	23416	KCNH3	2.66205	-0.601352	7.94444e-06	0.00338248	potassium voltage-gated channel subfamily H member 3	protein_coding
ENSG00000108523	1728	26001	RNF167	6.65456	-0.307922	1.42059e-05	0.00338248	ring finger protein 167	protein_coding
ENSG00000071859	1352	9130	FAM50A	5.00162	-0.379608	1.19735e-05	0.00338248	family with sequence similarity 50 member A	protein_coding
ENSG00000143368	2085	10262	SF3B4	5.74214	-0.259042	1.13256e-05	0.00338248	splicing factor 3b subunit 4	protein_coding
ENSG00000125971	675	83658	DYNLRB1	5.2397	-0.377465	1.44793e-05	0.00338248	dynein light chain roadblock-type 1	protein_coding
ENSG00000104835	690	54938	SARS2	1.9979	-0.386382	8.79704e-06	0.00338248	seryl-tRNA synthetase 2, mitochondrial	protein_coding
ENSG00000283104	690	54938	SARS2	1.9979	-0.386382	8.79704e-06	0.00338248	seryl-tRNA synthetase 2, mitochondrial	protein_coding
ENSG00000197217	790	9583	ENTPD4	6.14949	0.293363	9.42262e-06	0.00338248	ectonucleoside triphosphate diphosphohydrolase 4	protein_coding
ENSG00000118579	10868	80306	MED28	6.18795	0.200338	1.26637e-05	0.00338248	mediator complex subunit 28	protein_coding
ENSG00000134330	1011	285148	IAH1	4.04658	-0.352222	1.19154e-05	0.00338248	isoamyl acetate hydrolyzing esterase 1 (putative)	protein_coding
ENSG00000142669	1661	83442	SH3BGRL3	8.85728	-0.445387	6.89535e-06	0.00338248	SH3 domain binding glutamate rich protein like 3	protein_coding
ENSG00000205323	1163	84324	SARNP	4.59972	-0.348104	7.66527e-06	0.00338248	SAP domain containing ribonucleoprotein	protein_coding
ENSG00000122779	8410	8805	TRIM24	4.16358	0.252949	1.09743e-05	0.00338248	tripartite motif containing 24	protein_coding
ENSG00000135404	727	967	CD63	6.51134	-0.414966	9.43863e-06	0.00338248	CD63 molecule	protein_coding
ENSG00000249790	723	#N/A	AC092490.1	6.34859	-1.28046	1.34257e-05	0.00338248	#N/A	lincRNA
ENSG00000234722	1007	103724390	LINC01287	0.541002	0.879285	1.36288e-05	0.00338248	long intergenic non-protein coding RNA 1287	lincRNA
ENSG00000253649	1123	#N/A	PRSS51	-0.950149	1.09965	9.68413e-06	0.00338248	protease, serine 51	protein_coding
ENSG00000143110	1107	128346	C1orf162	6.45965	-0.374161	9.70588e-06	0.00338248	chromosome 1 open reading frame 162	protein_coding
ENSG00000203709	15145	#N/A	C1orf132	5.72739	0.729386	1.56666e-05	0.00338615	chromosome 1 open reading frame 132	lincRNA
ENSG00000187630	1117	317749	DHRS4L2	3.44235	-0.448515	1.56346e-05	0.00338615	dehydrogenase/reductase 4 like 2	protein_coding
ENSG00000271270	556	100507032	TMCC1-AS1	1.2387	0.703149	1.52887e-05	0.00338615	TMCC1 antisense RNA 1 (head to head)	antisense_RNA
ENSG00000073756	4514	5743	PTGS2	4.25539	0.793472	1.55473e-05	0.00338615	prostaglandin-endoperoxide synthase 2	protein_coding
ENSG00000165699	8604	7248	TSC1	5.28154	0.267748	1.5981e-05	0.00340565	TSC complex subunit 1	protein_coding
ENSG00000204843	4500	1639	DCTN1	6.46713	-0.199	1.61191e-05	0.00340565	dynactin subunit 1	protein_coding
ENSG00000186088	2618	54103	GSAP	5.29702	0.402761	1.83299e-05	0.00341793	gamma-secretase activating protein	protein_coding
ENSG00000164054	2369	51246	SHISA5	7.7956	-0.393393	1.90632e-05	0.00341793	shisa family member 5	protein_coding
ENSG00000167700	1548	113655	MFSD3	1.62949	-0.448437	1.90628e-05	0.00341793	major facilitator superfamily domain containing 3	protein_coding
ENSG00000147854	3723	115426	UHRF2	5.25362	0.312608	1.78134e-05	0.00341793	ubiquitin like with PHD and ring finger domains 2	protein_coding
ENSG00000214954	571	100130742	LRRC69	-0.394909	0.703515	1.83363e-05	0.00341793	leucine rich repeat containing 69	protein_coding
ENSG00000114857	7343	4820	NKTR	7.0119	0.591562	1.91168e-05	0.00341793	natural killer cell triggering receptor	protein_coding
ENSG00000176108	611	79643	CHMP6	3.84211	-0.38319	1.95629e-05	0.00341793	charged multivesicular body protein 6	protein_coding
ENSG00000185825	1589	10134	BCAP31	6.32431	-0.345695	1.95959e-05	0.00341793	B-cell receptor associated protein 31	protein_coding
ENSG00000262664	1122	124641	OVCA2	3.23731	-0.43751	1.87886e-05	0.00341793	OVCA2, serine hydrolase domain containing	protein_coding
ENSG00000197956	673	6277	S100A6	8.25723	-0.460969	1.96307e-05	0.00341793	S100 calcium binding protein A6	protein_coding
ENSG00000267002	2406	#N/A	AC060780.1	3.90248	0.40905	1.68753e-05	0.00341793	#N/A	lincRNA
ENSG00000172943	6062	23133	PHF8	5.59618	0.168745	1.94472e-05	0.00341793	PHD finger protein 8	protein_coding
ENSG00000116977	799	3964	LGALS8	6.20224	0.265212	1.93545e-05	0.00341793	galectin 8	protein_coding
ENSG00000145495	3062	10299	MARCH6	6.74888	0.330456	1.95741e-05	0.00341793	membrane associated ring-CH-type finger 6	protein_coding
ENSG00000196154	573	6275	S100A4	8.76817	-0.463237	1.70643e-05	0.00341793	S100 calcium binding protein A4	protein_coding
ENSG00000139287	2360	121278	TPH2	1.99032	-0.467527	1.73963e-05	0.00341793	tryptophan hydroxylase 2	protein_coding
ENSG00000159210	2319	11267	SNF8	4.77469	-0.281854	1.90016e-05	0.00341793	SNF8, ESCRT-II complex subunit	protein_coding
ENSG00000196935	23331	57522	SRGAP1	0.9585	0.852201	1.76984e-05	0.00341793	SLIT-ROBO Rho GTPase activating protein 1	protein_coding
ENSG00000120509	1043	51248	PDZD11	2.74359	-0.316774	1.8148e-05	0.00341793	PDZ domain containing 11	protein_coding
ENSG00000266642	583	#N/A	AC024267.6	2.47946	-0.846469	2.30969e-05	0.00344763	#N/A	antisense_RNA
ENSG00000271380	799	#N/A	AL451085.2	-0.744877	-0.903148	2.67754e-05	0.00344763	#N/A	antisense_RNA
ENSG00000145901	2785	10318	TNIP1	7.60756	-0.370206	2.6106e-05	0.00344763	TNFAIP3 interacting protein 1	protein_coding
ENSG00000130313	1028	25796	PGLS	5.39695	-0.422449	2.82288e-05	0.00344763	6-phosphogluconolactonase	protein_coding
ENSG00000160932	1335	4061	LY6E	5.67781	-0.832725	2.73757e-05	0.00344763	lymphocyte antigen 6 family member E	protein_coding
ENSG00000278032	1335	4061	LY6E	5.67781	-0.832725	2.73757e-05	0.00344763	lymphocyte antigen 6 family member E	protein_coding
ENSG00000104805	2668	4924	NUCB1	7.03756	-0.431327	2.30098e-05	0.00344763	nucleobindin 1	protein_coding
ENSG00000135164	3801	9988	DMTF1	5.66711	0.375725	2.54202e-05	0.00344763	cyclin D binding myb like transcription factor 1	protein_coding
ENSG00000183011	553	84316	NAA38	3.62224	-0.412437	2.40226e-05	0.00344763	N(alpha)-acetyltransferase 38, NatC auxiliary subunit	protein_coding
ENSG00000179271	1782	90480	GADD45GIP1	3.94566	-0.516891	2.5664e-05	0.00344763	GADD45G interacting protein 1	protein_coding
ENSG00000115524	6526	23451	SF3B1	8.67893	0.365776	2.20313e-05	0.00344763	splicing factor 3b subunit 1	protein_coding
ENSG00000138629	458	84993	UBL7	5.15089	-0.364776	2.82352e-05	0.00344763	ubiquitin like 7	protein_coding
ENSG00000127483	3938	50809	HP1BP3	7.1895	0.257985	2.26335e-05	0.00344763	heterochromatin protein 1 binding protein 3	protein_coding
ENSG00000104894	1588	951	CD37	8.35237	-0.316204	2.68941e-05	0.00344763	CD37 molecule	protein_coding
ENSG00000149187	4583	10658	CELF1	6.96189	0.249184	2.27257e-05	0.00344763	CUGBP Elav-like family member 1	protein_coding
ENSG00000116521	649	10067	SCAMP3	3.90488	-0.35274	2.70581e-05	0.00344763	secretory carrier membrane protein 3	protein_coding
ENSG00000263290	649	10067	SCAMP3	3.90488	-0.35274	2.70581e-05	0.00344763	secretory carrier membrane protein 3	protein_coding
ENSG00000100201	4791	10521	DDX17	9.46345	0.425729	2.36501e-05	0.00344763	DEAD-box helicase 17	protein_coding
ENSG00000267303	1850	#N/A	AC011511.4	3.8363	-0.829748	2.09918e-05	0.00344763	#N/A	protein_coding
ENSG00000244300	1163	#N/A	GATA2-AS1	-0.664904	0.966798	2.72378e-05	0.00344763	GATA2 antisense RNA 1	antisense_RNA
ENSG00000144233	4658	83607	AMMECR1L	4.33632	0.160557	2.2824e-05	0.00344763	AMMECR1 like	protein_coding
ENSG00000005486	566	57414	RHBDD2	4.75522	-0.321395	2.29535e-05	0.00344763	rhomboid domain containing 2	protein_coding
ENSG00000184076	916	29796	UQCR10	4.7669	-0.351626	2.72368e-05	0.00344763	ubiquinol-cytochrome c reductase, complex III subunit X	protein_coding
ENSG00000149182	2976	84364	ARFGAP2	6.19901	-0.234314	2.79518e-05	0.00344763	ADP ribosylation factor GTPase activating protein 2	protein_coding
ENSG00000269821	91667	10984	KCNQ1OT1	3.64783	0.668147	2.68432e-05	0.00344763	KCNQ1 opposite strand/antisense transcript 1 (non-protein coding)	antisense_RNA
ENSG00000228492	1762	#N/A	RAB11FIP1P1	2.19039	0.845557	2.24277e-05	0.00344763	RAB11 family interacting protein 1 pseudogene 1	processed_pseudogene
ENSG00000213190	4075	10962	MLLT11	4.37833	0.657655	2.65482e-05	0.00344763	MLLT11, transcription factor 7 cofactor	protein_coding
ENSG00000197837	1918	121504	HIST4H4	-0.0240788	0.789745	2.689e-05	0.00344763	histone cluster 4 H4	protein_coding
ENSG00000126088	1300	7389	UROD	4.34847	-0.330107	2.55092e-05	0.00344763	uroporphyrinogen decarboxylase	protein_coding
ENSG00000148803	709	282969	FUOM	1.9364	-0.476943	2.62551e-05	0.00344763	fucose mutarotase	protein_coding
ENSG00000121680	1479	9409	PEX16	4.02316	-0.351928	2.58189e-05	0.00344763	peroxisomal biogenesis factor 16	protein_coding
ENSG00000227471	1621	441282	AKR1B15	0.21765	0.588186	2.19304e-05	0.00344763	aldo-keto reductase family 1 member B15	protein_coding
ENSG00000008018	928	5689	PSMB1	5.84479	-0.249835	2.44026e-05	0.00344763	proteasome subunit beta 1	protein_coding
ENSG00000112651	1588	51069	MRPL2	3.24748	-0.310458	2.81938e-05	0.00344763	mitochondrial ribosomal protein L2	protein_coding
ENSG00000086619	4567	56605	ERO1B	3.57586	0.338832	2.75467e-05	0.00344763	endoplasmic reticulum oxidoreductase 1 beta	protein_coding
ENSG00000135441	571	2647	BLOC1S1	5.2428	-0.408174	2.5451e-05	0.00344763	biogenesis of lysosomal organelles complex 1 subunit 1	protein_coding
ENSG00000228594	2085	643988	FNDC10	1.75672	-0.565881	2.4704e-05	0.00344763	fibronectin type III domain containing 10	protein_coding
ENSG00000254505	1393	29082	CHMP4A	4.99974	-0.336313	2.37038e-05	0.00344763	charged multivesicular body protein 4A	protein_coding
ENSG00000131475	1101	84313	VPS25	4.0798	-0.280047	2.07724e-05	0.00344763	vacuolar protein sorting 25 homolog	protein_coding
ENSG00000172500	982	9158	FIBP	4.62659	-0.361941	2.34736e-05	0.00344763	FGF1 intracellular binding protein	protein_coding
ENSG00000225963	1399	#N/A	AC009950.1	2.71976	0.74302	2.38633e-05	0.00344763	#N/A	antisense_RNA
ENSG00000108518	1291	5216	PFN1	9.55255	-0.35161	2.66322e-05	0.00344763	profilin 1	protein_coding
ENSG00000241468	774	9551	ATP5J2	5.12513	-0.36388	2.23307e-05	0.00344763	ATP synthase, H+ transporting, mitochondrial Fo complex subunit F2	protein_coding
ENSG00000142227	753	2014	EMP3	7.04906	-0.41715	2.44199e-05	0.00344763	epithelial membrane protein 3	protein_coding
ENSG00000215301	542	1654	DDX3X	8.45963	0.423527	2.45278e-05	0.00344763	DEAD-box helicase 3, X-linked	protein_coding
ENSG00000171444	8257	4163	MCC	2.29967	0.551359	2.30413e-05	0.00344763	mutated in colorectal cancers	protein_coding
ENSG00000187608	788	9636	ISG15	4.9337	-1.19178	2.84716e-05	0.00344788	ISG15 ubiquitin-like modifier	protein_coding
ENSG00000041988	1366	90326	THAP3	3.15334	-0.392345	2.95208e-05	0.00344788	THAP domain containing 3	protein_coding
ENSG00000023892	2262	50619	DEF6	7.10351	-0.31717	2.87122e-05	0.00344788	DEF6, guanine nucleotide exchange factor	protein_coding
ENSG00000002330	1157	572	BAD	3.19253	-0.409008	2.9218e-05	0.00344788	BCL2 associated agonist of cell death	protein_coding
ENSG00000167674	2281	84717	HDGFL2	4.79153	-0.326787	2.94489e-05	0.00344788	HDGF like 2	protein_coding
ENSG00000141971	820	93343	MVB12A	3.62448	-0.330068	2.94066e-05	0.00344788	multivesicular body subunit 12A	protein_coding
ENSG00000122335	3948	84947	SERAC1	2.51139	0.334574	2.93132e-05	0.00344788	serine active site containing 1	protein_coding
ENSG00000017260	4888	27032	ATP2C1	5.05788	0.228833	3.09122e-05	0.00344812	ATPase secretory pathway Ca2+ transporting 1	protein_coding
ENSG00000275560	549	#N/A	AC008115.3	0.256589	0.779238	3.10272e-05	0.00344812	#N/A	sense_intronic
ENSG00000103490	990	29108	PYCARD	5.63965	-0.462353	3.01985e-05	0.00344812	PYD and CARD domain containing	protein_coding
ENSG00000147162	5461	8473	OGT	8.2987	0.492427	3.11732e-05	0.00344812	O-linked N-acetylglucosamine (GlcNAc) transferase	protein_coding
ENSG00000105669	261	11316	COPE	6.40432	-0.352138	3.09484e-05	0.00344812	coatomer protein complex subunit epsilon	protein_coding
ENSG00000064545	1930	54929	TMEM161A	2.84756	-0.375939	2.97665e-05	0.00344812	transmembrane protein 161A	protein_coding
ENSG00000246451	1404	#N/A	AL049840.1	1.42263	0.841393	3.09578e-05	0.00344812	#N/A	antisense_RNA
ENSG00000281649	4520	100506710	EBLN3P	5.88771	0.412017	3.10182e-05	0.00344812	endogenous Bornavirus-like nucleoprotein 3, pseudogene	lincRNA
ENSG00000243055	651	#N/A	GK-AS1	0.412625	1.03062	3.03284e-05	0.00344812	GK antisense RNA 1	antisense_RNA
ENSG00000166169	2914	27343	POLL	4.75855	-0.45538	3.24968e-05	0.00345238	DNA polymerase lambda	protein_coding
ENSG00000159352	1350	5710	PSMD4	6.28562	-0.305401	3.24166e-05	0.00345238	proteasome 26S subunit, non-ATPase 4	protein_coding
ENSG00000185236	532	9230	RAB11B	5.93996	-0.308086	3.15064e-05	0.00345238	RAB11B, member RAS oncogene family	protein_coding
ENSG00000261997	3828	#N/A	AC007336.1	-0.0509398	0.933197	3.24969e-05	0.00345238	#N/A	lincRNA
ENSG00000167770	2493	55611	OTUB1	5.77267	-0.294586	3.20585e-05	0.00345238	OTU deubiquitinase, ubiquitin aldehyde binding 1	protein_coding
ENSG00000196776	6796	961	CD47	7.07113	0.277543	3.21062e-05	0.00345238	CD47 molecule	protein_coding
ENSG00000273628	329	#N/A	AL354798.1	-0.0998788	-1.3886	3.1599e-05	0.00345238	#N/A	unprocessed_pseudogene
ENSG00000101342	1179	140711	TLDC2	2.83104	0.51305	3.30481e-05	0.00349121	TBC/LysM-associated domain containing 2	protein_coding
ENSG00000101246	2974	10139	ARFRP1	4.76662	-0.324985	3.4308e-05	0.00350606	ADP ribosylation factor related protein 1	protein_coding
ENSG00000277496	1807	#N/A	AL357033.4	2.54742	-0.41232	3.87996e-05	0.00350606	#N/A	antisense_RNA
ENSG00000196369	7120	647135	SRGAP2B	3.96159	0.433142	3.65968e-05	0.00350606	SLIT-ROBO Rho GTPase activating protein 2B	protein_coding
ENSG00000174886	2406	126328	NDUFA11	5.08543	-0.363327	3.71429e-05	0.00350606	NADH:ubiquinone oxidoreductase subunit A11	protein_coding
ENSG00000197343	1601	79027	ZNF655	6.31255	0.257384	4.05201e-05	0.00350606	zinc finger protein 655	protein_coding
ENSG00000110200	1481	25906	ANAPC15	3.9662	-0.348269	3.76779e-05	0.00350606	anaphase promoting complex subunit 15	protein_coding
ENSG00000072958	13193	8907	AP1M1	6.22585	-0.251591	3.46754e-05	0.00350606	adaptor related protein complex 1 mu 1 subunit	protein_coding
ENSG00000175826	986	23399	CTDNEP1	6.78432	-0.29605	3.89989e-05	0.00350606	CTD nuclear envelope phosphatase 1	protein_coding
ENSG00000185344	6542	23545	ATP6V0A2	4.59149	0.200817	4.09438e-05	0.00350606	ATPase H+ transporting V0 subunit a2	protein_coding
ENSG00000104884	2334	2068	ERCC2	3.2955	-0.316598	3.54832e-05	0.00350606	ERCC excision repair 2, TFIIH core complex helicase subunit	protein_coding
ENSG00000134809	680	26519	TIMM10	2.8106	-0.48669	4.07544e-05	0.00350606	translocase of inner mitochondrial membrane 10	protein_coding
ENSG00000131165	2483	5119	CHMP1A	5.87317	-0.308811	4.14781e-05	0.00350606	charged multivesicular body protein 1A	protein_coding
ENSG00000063245	16219	29924	EPN1	5.94729	-0.351159	3.9267e-05	0.00350606	epsin 1	protein_coding
ENSG00000162910	834	128308	MRPL55	3.18935	-0.35404	3.52459e-05	0.00350606	mitochondrial ribosomal protein L55	protein_coding
ENSG00000101997	2319	28952	CCDC22	4.4032	-0.322417	4.18846e-05	0.00350606	coiled-coil domain containing 22	protein_coding
ENSG00000140264	548	10169	SERF2	8.09093	-0.369594	3.49603e-05	0.00350606	small EDRK-rich factor 2	protein_coding
ENSG00000203950	762	26071	RTL8A	2.73559	-0.331501	3.74487e-05	0.00350606	retrotransposon Gag like 8A	protein_coding
ENSG00000244187	768	85014	TMEM141	3.23181	-0.368134	4.08416e-05	0.00350606	transmembrane protein 141	protein_coding
ENSG00000140265	5595	146050	ZSCAN29	4.43559	0.304372	4.17688e-05	0.00350606	zinc finger and SCAN domain containing 29	protein_coding
ENSG00000173465	698	10534	SSSCA1	3.58503	-0.359537	4.19519e-05	0.00350606	Sjogren syndrome/scleroderma autoantigen 1	protein_coding
ENSG00000116898	1006	64960	MRPS15	3.95071	-0.303696	3.92407e-05	0.00350606	mitochondrial ribosomal protein S15	protein_coding
ENSG00000119383	2664	5524	PTPA	5.61649	-0.345778	3.9096e-05	0.00350606	protein phosphatase 2 phosphatase activator	protein_coding
ENSG00000261523	579	#N/A	AC009167.1	-0.123199	0.951799	4.18935e-05	0.00350606	#N/A	antisense_RNA
ENSG00000261695	579	#N/A	AC136443.4	-0.123199	0.951799	4.18935e-05	0.00350606	#N/A	antisense_RNA
ENSG00000282427	579	#N/A	AC243753.1	-0.123199	0.951799	4.18935e-05	0.00350606	#N/A	antisense_RNA
ENSG00000099817	1096	5434	POLR2E	6.03531	-0.318369	3.40272e-05	0.00350606	RNA polymerase II subunit E	protein_coding
ENSG00000165355	3853	254170	FBXO33	4.61847	0.229232	3.95345e-05	0.00350606	F-box protein 33	protein_coding
ENSG00000267576	906	#N/A	AC011472.3	4.18394	-0.947168	3.71381e-05	0.00350606	#N/A	sense_intronic
ENSG00000110172	2654	26973	CHORDC1	4.36327	0.375575	3.97374e-05	0.00350606	cysteine and histidine rich domain containing 1	protein_coding
ENSG00000258301	1684	100506603	VASH1-AS1	1.77356	-0.579684	3.96151e-05	0.00350606	VASH1 antisense RNA 1	lincRNA
ENSG00000100319	899	55954	ZMAT5	3.2586	-0.333848	3.84192e-05	0.00350606	zinc finger matrin-type 5	protein_coding
ENSG00000153246	668	22925	PLA2R1	-1.06355	0.83468	3.94369e-05	0.00350606	phospholipase A2 receptor 1	protein_coding
ENSG00000125835	1154	6628	SNRPB	6.04884	-0.355598	3.99198e-05	0.00350606	small nuclear ribonucleoprotein polypeptides B and B1	protein_coding
ENSG00000109458	7981	2549	GAB1	3.68767	0.491485	3.56026e-05	0.00350606	GRB2 associated binding protein 1	protein_coding
ENSG00000234338	1603	#N/A	AC073349.2	-0.326912	1.28604	4.13344e-05	0.00350606	#N/A	processed_pseudogene
ENSG00000125755	1603	8189	SYMPK	5.91158	-0.24095	3.75404e-05	0.00350606	symplekin	protein_coding
ENSG00000010219	2068	8798	DYRK4	2.52149	-0.289228	4.1097e-05	0.00350606	dual specificity tyrosine phosphorylation regulated kinase 4	protein_coding
ENSG00000092841	901	4637	MYL6	8.70378	-0.36455	3.90414e-05	0.00350606	myosin light chain 6	protein_coding
ENSG00000108256	559	57532	NUFIP2	6.94383	0.415657	4.12876e-05	0.00350606	NUFIP2, FMR1 interacting protein 2	protein_coding
ENSG00000108187	2449	64081	PBLD	1.8239	0.519099	4.19463e-05	0.00350606	phenazine biosynthesis like protein domain containing	protein_coding
ENSG00000116704	6162	23169	SLC35D1	4.04052	0.267664	4.11912e-05	0.00350606	solute carrier family 35 member D1	protein_coding
ENSG00000268713	1385	#N/A	AC005261.4	1.68641	-0.468775	3.72311e-05	0.00350606	#N/A	lincRNA
ENSG00000071991	6341	28513	CDH19	-0.308777	2.4808	3.47151e-05	0.00350606	cadherin 19	protein_coding
ENSG00000223401	1144	#N/A	BCL6-AS1	1.53664	1.15765	4.16813e-05	0.00350606	BCL6 antisense 1	protein_coding
ENSG00000196428	11154	9819	TSC22D2	4.18143	0.270821	3.60834e-05	0.00350606	TSC22 domain family member 2	protein_coding
ENSG00000066855	537	9650	MTFR1	2.52923	0.347729	4.1783e-05	0.00350606	mitochondrial fission regulator 1	protein_coding
ENSG00000173621	274	78999	LRFN4	1.86351	-0.433483	4.10313e-05	0.00350606	leucine rich repeat and fibronectin type III domain containing 4	protein_coding
ENSG00000147168	2035	3561	IL2RG	8.295	-0.314857	4.23315e-05	0.00352213	interleukin 2 receptor subunit gamma	protein_coding
ENSG00000162517	1629	553115	PEF1	5.09377	-0.319702	4.29745e-05	0.00355267	penta-EF-hand domain containing 1	protein_coding
ENSG00000158710	1603	8407	TAGLN2	9.35783	-0.3581	4.30765e-05	0.00355267	transgelin 2	protein_coding
ENSG00000095564	7250	9044	BTAF1	5.7284	0.629403	4.3409e-05	0.00356447	B-TFIID TATA-box binding protein associated factor 1	protein_coding
ENSG00000100802	3354	60686	C14orf93	3.32532	-0.253884	4.36508e-05	0.00356874	chromosome 14 open reading frame 93	protein_coding
ENSG00000130332	529	51690	LSM7	4.27925	-0.376865	4.59815e-05	0.00357186	LSM7 homolog, U6 small nuclear RNA and mRNA degradation associated	protein_coding
ENSG00000090686	4595	84196	USP48	5.68439	0.201159	4.55285e-05	0.00357186	ubiquitin specific peptidase 48	protein_coding
ENSG00000130303	1019	684	BST2	5.74409	-0.466622	4.62477e-05	0.00357186	bone marrow stromal cell antigen 2	protein_coding
ENSG00000226167	1734	100287722	AP4B1-AS1	1.11102	0.570782	4.52538e-05	0.00357186	AP4B1 antisense RNA 1	antisense_RNA
ENSG00000110717	936	4728	NDUFS8	4.22394	-0.352704	4.82571e-05	0.00357186	NADH:ubiquinone oxidoreductase core subunit S8	protein_coding
ENSG00000170473	1226	84305	PYM1	4.02044	-0.351543	4.45651e-05	0.00357186	PYM homolog 1, exon junction complex associated factor	protein_coding
ENSG00000112739	6775	8899	PRPF4B	6.27173	0.332247	4.87456e-05	0.00357186	pre-mRNA processing factor 4B	protein_coding
ENSG00000094914	1840	8086	AAAS	4.30566	-0.24186	4.50854e-05	0.00357186	aladin WD repeat nucleoporin	protein_coding
ENSG00000205476	16393	317762	CCDC85C	3.45391	0.309423	4.81229e-05	0.00357186	coiled-coil domain containing 85C	protein_coding
ENSG00000104897	1963	8175	SF3A2	5.80435	-0.372079	4.82026e-05	0.00357186	splicing factor 3a subunit 2	protein_coding
ENSG00000053438	1297	4826	NNAT	-0.40611	0.83505	4.85144e-05	0.00357186	neuronatin	protein_coding
ENSG00000181315	4817	79692	ZNF322	4.10074	0.275541	4.83356e-05	0.00357186	zinc finger protein 322	protein_coding
ENSG00000146007	521	153527	ZMAT2	6.15687	-0.251182	4.74279e-05	0.00357186	zinc finger matrin-type 2	protein_coding
ENSG00000058673	944	9877	ZC3H11A	7.27197	0.237539	4.80367e-05	0.00357186	zinc finger CCCH-type containing 11A	protein_coding
ENSG00000170043	648	58485	TRAPPC1	6.05881	-0.342776	4.47338e-05	0.00357186	trafficking protein particle complex 1	protein_coding
ENSG00000159086	3995	94104	PAXBP1	4.65494	0.323745	4.79556e-05	0.00357186	PAX3 and PAX7 binding protein 1	protein_coding
ENSG00000174903	2007	81876	RAB1B	7.0321	-0.277102	4.82267e-05	0.00357186	RAB1B, member RAS oncogene family	protein_coding
ENSG00000102081	4271	2332	FMR1	5.55496	0.376586	4.81781e-05	0.00357186	fragile X mental retardation 1	protein_coding
ENSG00000106400	1225	10467	ZNHIT1	4.79155	-0.312314	4.77979e-05	0.00357186	zinc finger HIT-type containing 1	protein_coding
ENSG00000166902	1182	54948	MRPL16	4.15922	-0.240591	4.86459e-05	0.00357186	mitochondrial ribosomal protein L16	protein_coding
ENSG00000139624	2260	91012	CERS5	4.86487	-0.244845	4.58348e-05	0.00357186	ceramide synthase 5	protein_coding
ENSG00000175203	2061	10540	DCTN2	5.70811	-0.242382	4.71732e-05	0.00357186	dynactin subunit 2	protein_coding
ENSG00000125148	581	4502	MT2A	3.87419	-0.643147	4.53405e-05	0.00357186	metallothionein 2A	protein_coding
ENSG00000170860	3815	27258	LSM3	4.06488	-0.272799	4.68122e-05	0.00357186	LSM3 homolog, U6 small nuclear RNA and mRNA degradation associated	protein_coding
ENSG00000271843	611	#N/A	AC012557.1	-0.595184	0.984661	4.88178e-05	0.00357186	#N/A	lincRNA
ENSG00000130347	1682	84816	RTN4IP1	1.57832	-0.409008	4.65257e-05	0.00357186	reticulon 4 interacting protein 1	protein_coding
ENSG00000197747	1202	6281	S100A10	6.9401	-0.408287	4.86013e-05	0.00357186	S100 calcium binding protein A10	protein_coding
ENSG00000176087	3041	113829	SLC35A4	5.79911	-0.273401	4.93343e-05	0.00357792	solute carrier family 35 member A4	protein_coding
ENSG00000256060	732	10597	TRAPPC2B	1.27797	-0.415804	4.98519e-05	0.00357792	trafficking protein particle complex 2B	protein_coding
ENSG00000105248	1434	55702	CCDC94	3.69963	-0.360203	5.06011e-05	0.00357792	coiled-coil domain containing 94	protein_coding
ENSG00000143294	833	5546	PRCC	5.14041	-0.227157	5.01995e-05	0.00357792	papillary renal cell carcinoma (translocation-associated)	protein_coding
ENSG00000132612	4100	27183	VPS4A	5.48125	-0.223809	5.06129e-05	0.00357792	vacuolar protein sorting 4 homolog A	protein_coding
ENSG00000205220	1218	5699	PSMB10	6.42218	-0.381687	4.96733e-05	0.00357792	proteasome subunit beta 10	protein_coding
ENSG00000126432	893	25824	PRDX5	6.14878	-0.409341	4.91068e-05	0.00357792	peroxiredoxin 5	protein_coding
ENSG00000141522	245	396	ARHGDIA	7.67806	-0.3775	5.05209e-05	0.00357792	Rho GDP dissociation inhibitor alpha	protein_coding
ENSG00000047579	1403	84062	DTNBP1	3.69603	-0.332004	4.98308e-05	0.00357792	dystrobrevin binding protein 1	protein_coding
ENSG00000105364	1118	51073	MRPL4	3.92586	-0.353772	5.11775e-05	0.00360428	mitochondrial ribosomal protein L4	protein_coding
ENSG00000160888	1291	9592	IER2	6.70338	-0.359515	5.15097e-05	0.00361413	immediate early response 2	protein_coding
ENSG00000100300	881	706	TSPO	6.64366	-0.531367	5.19976e-05	0.00362289	translocator protein	protein_coding
ENSG00000268758	2810	326342	ADGRE4P	4.0023	0.835885	5.21873e-05	0.00362289	adhesion G protein-coupled receptor E4, pseudogene	transcribed_unprocessed_pseudogene
ENSG00000119632	516	83982	IFI27L2	2.222	-0.435614	5.24052e-05	0.00362289	interferon alpha inducible protein 27 like 2	protein_coding
ENSG00000276879	516	83982	IFI27L2	2.222	-0.435614	5.24052e-05	0.00362289	interferon alpha inducible protein 27 like 2	protein_coding
ENSG00000272168	1288	401237	CASC15	-0.38755	0.629999	5.2668e-05	0.00362772	cancer susceptibility 15 (non-protein coding)	lincRNA
ENSG00000095906	1413	10101	NUBP2	4.4639	-0.353684	5.30384e-05	0.0036399	nucleotide binding protein 2	protein_coding
ENSG00000214160	1452	10195	ALG3	3.80123	-0.353712	5.34594e-05	0.00364221	ALG3, alpha-1,3- mannosyltransferase	protein_coding
ENSG00000188493	2753	284325	C19orf54	2.99091	-0.275902	5.33029e-05	0.00364221	chromosome 19 open reading frame 54	protein_coding
ENSG00000138286	5408	317662	FAM149B1	3.73428	0.209624	5.3706e-05	0.0036458	family with sequence similarity 149 member B1	protein_coding
ENSG00000083838	3922	55663	ZNF446	3.08495	-0.286674	5.39165e-05	0.00364693	zinc finger protein 446	protein_coding
ENSG00000075624	715	60	ACTB	12.4238	-0.339451	5.42615e-05	0.00365507	actin beta	protein_coding
ENSG00000163463	463	200185	KRTCAP2	4.9532	-0.358345	5.44256e-05	0.00365507	keratinocyte associated protein 2	protein_coding
ENSG00000171222	902	51282	SCAND1	4.08811	-0.489168	5.53681e-05	0.00369301	SCAN domain containing 1	protein_coding
ENSG00000186577	1297	221491	SMIM29	3.74711	-0.325136	5.53833e-05	0.00369301	small integral membrane protein 29	protein_coding
ENSG00000167930	3213	83986	FAM234A	4.4982	-0.312857	5.7253e-05	0.00370007	family with sequence similarity 234 member A	protein_coding
ENSG00000104979	873	28974	C19orf53	4.8855	-0.402285	5.70473e-05	0.00370007	chromosome 19 open reading frame 53	protein_coding
ENSG00000123144	988	79002	TRIR	6.65109	-0.349731	5.71888e-05	0.00370007	telomerase RNA component interacting RNase	protein_coding
ENSG00000180008	6779	122809	SOCS4	4.08897	0.377831	5.67558e-05	0.00370007	suppressor of cytokine signaling 4	protein_coding
ENSG00000213920	730	145553	MDP1	1.88116	-0.369001	5.6383e-05	0.00370007	magnesium dependent phosphatase 1	protein_coding
ENSG00000160783	1019	11243	PMF1	4.68833	-0.304554	5.61258e-05	0.00370007	polyamine modulated factor 1	protein_coding
ENSG00000100075	1648	6576	SLC25A1	4.51304	-0.40525	5.5973e-05	0.00370007	solute carrier family 25 member 1	protein_coding
ENSG00000186908	5259	23390	ZDHHC17	5.12785	0.468526	5.72601e-05	0.00370007	zinc finger DHHC-type containing 17	protein_coding
ENSG00000270120	746	#N/A	AC007728.3	0.0106701	1.10806	5.68238e-05	0.00370007	#N/A	sense_intronic
ENSG00000169221	2484	26000	TBC1D10B	5.70233	-0.271655	5.86525e-05	0.00371089	TBC1 domain family member 10B	protein_coding
ENSG00000143314	560	79590	MRPL24	3.70912	-0.38604	5.8389e-05	0.00371089	mitochondrial ribosomal protein L24	protein_coding
ENSG00000242485	721	55052	MRPL20	4.65307	-0.289521	5.81223e-05	0.00371089	mitochondrial ribosomal protein L20	protein_coding
ENSG00000089737	5612	57062	DDX24	3.7887	-0.54074	5.80794e-05	0.00371089	DEAD-box helicase 24	protein_coding
ENSG00000105401	1608	11140	CDC37	6.73628	-0.266169	5.8809e-05	0.00371089	cell division cycle 37	protein_coding
ENSG00000116670	1860	10459	MAD2L2	3.65669	-0.37432	5.86872e-05	0.00371089	mitotic arrest deficient 2 like 2	protein_coding
ENSG00000143469	2997	255928	SYT14	-0.814768	1.44733	5.84592e-05	0.00371089	synaptotagmin 14	protein_coding
ENSG00000255857	854	#N/A	PXN-AS1	1.76659	-1.05867	6.34192e-05	0.00371446	PXN antisense RNA 1	antisense_RNA
ENSG00000114999	14269	150465	TTL	4.27364	0.196658	6.97778e-05	0.00371446	tubulin tyrosine ligase	protein_coding
ENSG00000104529	926	1936	EEF1D	7.57828	-0.394027	6.99827e-05	0.00371446	eukaryotic translation elongation factor 1 delta	protein_coding
ENSG00000109670	3572	55294	FBXW7	4.89166	0.224658	6.13079e-05	0.00371446	F-box and WD repeat domain containing 7	protein_coding
ENSG00000243056	691	8637	EIF4EBP3	2.22486	-0.527761	6.15487e-05	0.00371446	eukaryotic translation initiation factor 4E binding protein 3	protein_coding
ENSG00000175756	1072	54998	AURKAIP1	4.99458	-0.379464	6.90935e-05	0.00371446	aurora kinase A interacting protein 1	protein_coding
ENSG00000258302	1711	#N/A	AC025034.1	-0.437749	0.667885	7.00218e-05	0.00371446	#N/A	antisense_RNA
ENSG00000130159	1700	51295	ECSIT	3.9304	-0.368126	6.78355e-05	0.00371446	ECSIT signalling integrator	protein_coding
ENSG00000122490	2475	80148	PQLC1	5.03993	-0.431287	6.37081e-05	0.00371446	PQ loop repeat containing 1	protein_coding
ENSG00000104969	2330	6449	SGTA	4.98524	-0.310372	6.04609e-05	0.00371446	small glutamine rich tetratricopeptide repeat containing alpha	protein_coding
ENSG00000262666	2379	10712	FAM189B	2.35697	-0.291754	6.34106e-05	0.00371446	family with sequence similarity 189 member B	protein_coding
ENSG00000204455	1359	#N/A	TRIM51BP	0.591843	0.902705	6.41099e-05	0.00371446	tripartite motif-containing 51B, pseudogene	unprocessed_pseudogene
ENSG00000168061	1362	29901	SAC3D1	1.7221	-0.444784	6.44504e-05	0.00371446	SAC3 domain containing 1	protein_coding
ENSG00000102103	1020	10084	PQBP1	4.80987	-0.323553	7.01445e-05	0.00371446	polyglutamine binding protein 1	protein_coding
ENSG00000134444	5579	57614	KIAA1468	5.18323	0.366489	7.16553e-05	0.00371446	KIAA1468	protein_coding
ENSG00000011009	1810	11313	LYPLA2	5.46052	-0.331404	7.04634e-05	0.00371446	lysophospholipase II	protein_coding
ENSG00000080189	5740	51006	SLC35C2	5.47871	-0.234894	6.75461e-05	0.00371446	solute carrier family 35 member C2	protein_coding
ENSG00000104886	937	55111	PLEKHJ1	4.69429	-0.31451	7.09877e-05	0.00371446	pleckstrin homology domain containing J1	protein_coding
ENSG00000128340	1482	5880	RAC2	8.98093	-0.259592	6.67705e-05	0.00371446	Rac family small GTPase 2	protein_coding
ENSG00000204842	1794	6311	ATXN2	4.3788	0.182449	7.13603e-05	0.00371446	ataxin 2	protein_coding
ENSG00000223725	539	#N/A	AC009226.1	-1.05413	0.821176	7.21005e-05	0.00371446	#N/A	antisense_RNA
ENSG00000205155	1661	55851	PSENEN	4.42786	-0.364277	6.14378e-05	0.00371446	presenilin enhancer gamma-secretase subunit	protein_coding
ENSG00000096080	1062	55168	MRPS18A	3.41543	-0.36673	6.33437e-05	0.00371446	mitochondrial ribosomal protein S18A	protein_coding
ENSG00000007520	1243	115939	TSR3	4.38468	-0.358403	7.07762e-05	0.00371446	TSR3, acp transferase ribosome maturation factor	protein_coding
ENSG00000103266	1560	10273	STUB1	5.03682	-0.349731	6.51987e-05	0.00371446	STIP1 homology and U-box containing protein 1	protein_coding
ENSG00000175550	989	10589	DRAP1	5.49286	-0.36849	7.09432e-05	0.00371446	DR1 associated protein 1	protein_coding
ENSG00000115649	2060	27013	CNPPD1	6.32827	-0.332825	6.44572e-05	0.00371446	cyclin Pas1/PHO80 domain containing 1	protein_coding
ENSG00000077312	695	6626	SNRPA	4.78401	-0.339579	6.28094e-05	0.00371446	small nuclear ribonucleoprotein polypeptide A	protein_coding
ENSG00000011258	5382	54799	MBTD1	4.59942	0.326792	6.36548e-05	0.00371446	mbt domain containing 1	protein_coding
ENSG00000107874	896	79004	CUEDC2	4.21162	-0.330657	6.04596e-05	0.00371446	CUE domain containing 2	protein_coding
ENSG00000116586	655	28956	LAMTOR2	4.16272	-0.355711	6.66269e-05	0.00371446	late endosomal/lysosomal adaptor, MAPK and MTOR activator 2	protein_coding
ENSG00000144445	4754	151050	KANSL1L	3.29343	0.448984	6.66302e-05	0.00371446	KAT8 regulatory NSL complex subunit 1 like	protein_coding
ENSG00000163481	1914	64320	RNF25	3.49532	-0.280105	5.91874e-05	0.00371446	ring finger protein 25	protein_coding
ENSG00000270871	488	#N/A	AC015849.3	-1.0391	0.851024	7.09974e-05	0.00371446	#N/A	antisense_RNA
ENSG00000282202	488	#N/A	AC015849.10	-1.0391	0.851024	7.09974e-05	0.00371446	#N/A	antisense_RNA
ENSG00000176659	2732	#N/A	C20orf197	1.03893	0.569825	7.20213e-05	0.00371446	chromosome 20 open reading frame 197	lincRNA
ENSG00000269243	2987	#N/A	AC008894.2	4.71087	-0.371607	6.29711e-05	0.00371446	#N/A	antisense_RNA
ENSG00000183258	686	51428	DDX41	5.3583	-0.257799	6.15832e-05	0.00371446	DEAD-box helicase 41	protein_coding
ENSG00000166595	676	51647	FAM96B	4.31335	-0.319003	6.67171e-05	0.00371446	family with sequence similarity 96 member B	protein_coding
ENSG00000138641	1298	8916	HERC3	6.30688	0.417407	6.42555e-05	0.00371446	HECT and RLD domain containing E3 ubiquitin protein ligase 3	protein_coding
ENSG00000167397	876	79001	VKORC1	4.12672	-0.338169	6.70416e-05	0.00371446	vitamin K epoxide reductase complex subunit 1	protein_coding
ENSG00000104823	710	1891	ECH1	4.80354	-0.367701	6.75762e-05	0.00371446	enoyl-CoA hydratase 1	protein_coding
ENSG00000282853	710	1891	ECH1	4.80354	-0.367701	6.75762e-05	0.00371446	enoyl-CoA hydratase 1	protein_coding
ENSG00000151131	23529	121053	C12orf45	3.63844	0.332627	6.0852e-05	0.00371446	chromosome 12 open reading frame 45	protein_coding
ENSG00000125352	1353	7737	RNF113A	3.96591	-0.300374	7.20497e-05	0.00371446	ring finger protein 113A	protein_coding
ENSG00000105518	593	374882	TMEM205	4.02776	-0.36342	7.08625e-05	0.00371446	transmembrane protein 205	protein_coding
ENSG00000103245	2112	64428	NARFL	3.82038	-0.338718	6.28851e-05	0.00371446	nuclear prelamin A recognition factor like	protein_coding
ENSG00000149932	1024	124446	TMEM219	5.29505	-0.364356	6.61854e-05	0.00371446	transmembrane protein 219	protein_coding
ENSG00000161203	2091	1173	AP2M1	7.18802	-0.247629	7.04248e-05	0.00371446	adaptor related protein complex 2 mu 1 subunit	protein_coding
ENSG00000263335	836	#N/A	AF001548.2	1.43972	-0.513934	7.0161e-05	0.00371446	#N/A	antisense_RNA
ENSG00000282287	836	#N/A	AC243629.2	1.43972	-0.513934	7.0161e-05	0.00371446	#N/A	antisense_RNA
ENSG00000183530	1849	253143	PRR14L	5.83002	0.270469	7.06681e-05	0.00371446	proline rich 14 like	protein_coding
ENSG00000135940	712	1329	COX5B	5.49923	-0.307391	6.88011e-05	0.00371446	cytochrome c oxidase subunit 5B	protein_coding
ENSG00000244398	321	#N/A	AC116533.1	5.03545	-1.1334	6.08194e-05	0.00371446	#N/A	processed_pseudogene
ENSG00000167778	2932	84926	SPRYD3	5.2824	-0.274458	7.14634e-05	0.00371446	SPRY domain containing 3	protein_coding
ENSG00000077549	2068	832	CAPZB	7.96102	-0.229934	6.98418e-05	0.00371446	capping actin protein of muscle Z-line beta subunit	protein_coding
ENSG00000122705	1073	1211	CLTA	5.48478	-0.331728	6.81165e-05	0.00371446	clathrin light chain A	protein_coding
ENSG00000124733	1089	4201	MEA1	4.62356	-0.311457	6.4862e-05	0.00371446	male-enhanced antigen 1	protein_coding
ENSG00000105618	2126	26121	PRPF31	3.64752	-0.372008	6.27963e-05	0.00371446	pre-mRNA processing factor 31	protein_coding
ENSG00000188690	441	7390	UROS	3.89286	-0.253958	6.61419e-05	0.00371446	uroporphyrinogen III synthase	protein_coding
ENSG00000157741	589	254048	UBN2	4.54785	0.416017	6.60799e-05	0.00371446	ubinuclein 2	protein_coding
ENSG00000110801	2784	5715	PSMD9	4.58251	-0.237246	7.1793e-05	0.00371446	proteasome 26S subunit, non-ATPase 9	protein_coding
ENSG00000182405	6612	161779	PGBD4	1.97873	0.626512	6.1573e-05	0.00371446	piggyBac transposable element derived 4	protein_coding
ENSG00000126458	1044	6237	RRAS	3.45767	-0.495244	7.20905e-05	0.00371446	RAS related	protein_coding
ENSG00000138193	12024	51196	PLCE1	1.38853	0.29984	6.71115e-05	0.00371446	phospholipase C epsilon 1	protein_coding
ENSG00000147400	1454	1069	CETN2	3.18217	-0.300742	6.5597e-05	0.00371446	centrin 2	protein_coding
ENSG00000183287	6227	147372	CCBE1	0.137062	1.88309	6.59111e-05	0.00371446	collagen and calcium binding EGF domains 1	protein_coding
ENSG00000275885	2126	26121	PRPF31	3.65515	-0.367136	7.27179e-05	0.00373603	pre-mRNA processing factor 31	protein_coding
ENSG00000169093	2027	8623	ASMTL	4.37854	-0.259757	7.40818e-05	0.00379573	acetylserotonin O-methyltransferase like	protein_coding
ENSG00000183751	6803	10607	TBL3	4.07719	-0.361259	7.52758e-05	0.00380507	transducin beta like 3	protein_coding
ENSG00000007376	2159	113000	RPUSD1	3.75108	-0.377048	7.51135e-05	0.00380507	RNA pseudouridylate synthase domain containing 1	protein_coding
ENSG00000229152	800	#N/A	ANKRD10-IT1	1.44126	0.855631	7.50346e-05	0.00380507	ANKRD10 intronic transcript 1	sense_intronic
ENSG00000127540	1324	10975	UQCR11	5.47893	-0.309509	7.47032e-05	0.00380507	ubiquinol-cytochrome c reductase, complex III subunit XI	protein_coding
ENSG00000282076	752	3784	KCNQ1	-0.867536	-2.47904	7.46896e-05	0.00380507	potassium voltage-gated channel subfamily Q member 1	protein_coding
ENSG00000091640	1094	9552	SPAG7	4.60087	-0.296588	7.5507e-05	0.00380652	sperm associated antigen 7	protein_coding
ENSG00000164967	888	138716	RPP25L	3.23145	-0.392533	7.59855e-05	0.00382041	ribonuclease P/MRP subunit p25 like	protein_coding
ENSG00000159199	598	516	ATP5G1	3.81033	-0.38251	7.69724e-05	0.00384703	ATP synthase, H+ transporting, mitochondrial Fo complex subunit C1 (subunit 9)	protein_coding
ENSG00000258315	996	124944	C17orf49	5.19153	-0.352077	7.71616e-05	0.00384703	chromosome 17 open reading frame 49	protein_coding
ENSG00000099330	1133	79629	OCEL1	3.3793	-0.36279	7.77917e-05	0.00384703	occludin/ELL domain containing 1	protein_coding
ENSG00000236539	9714	#N/A	HNRNPA1P54	1.25411	0.519652	7.79471e-05	0.00384703	heterogeneous nuclear ribonucleoprotein A1 pseudogene 54	processed_pseudogene
ENSG00000276997	545	#N/A	AL513314.2	1.91895	0.925394	7.77884e-05	0.00384703	#N/A	lincRNA
ENSG00000145022	2146	6988	TCTA	4.30713	-0.211641	7.7777e-05	0.00384703	T-cell leukemia translocation altered	protein_coding
ENSG00000186399	1896	101059918	GOLGA8R	1.54502	1.00779	7.68248e-05	0.00384703	golgin A8 family member R	protein_coding
ENSG00000162695	7898	148867	SLC30A7	4.62855	0.320391	7.84568e-05	0.00385196	solute carrier family 30 member 7	protein_coding
ENSG00000172757	1234	1072	CFL1	9.34403	-0.322308	7.82737e-05	0.00385196	cofilin 1	protein_coding
ENSG00000134489	3668	59340	HRH4	2.1212	0.726384	7.91175e-05	0.00386422	histamine receptor H4	protein_coding
ENSG00000152223	6375	57724	EPG5	5.73256	0.358485	7.90899e-05	0.00386422	ectopic P-granules autophagy protein 5 homolog	protein_coding
ENSG00000198690	2738	22909	FAN1	1.9232	0.929515	7.9468e-05	0.00387129	FANCD2 and FANCI associated nuclease 1	protein_coding
ENSG00000213204	2301	#N/A	AL049697.1	-0.1192	1.1117	8.02703e-05	0.00389699	#N/A	protein_coding
ENSG00000124541	1005	88745	RRP36	4.181	-0.258555	8.04101e-05	0.00389699	ribosomal RNA processing 36	protein_coding
ENSG00000251247	3120	25850	ZNF345	2.31856	0.384993	8.06546e-05	0.00389879	zinc finger protein 345	protein_coding
ENSG00000273221	647	#N/A	AL355816.2	2.10805	-0.584973	8.12974e-05	0.00391119	#N/A	antisense_RNA
ENSG00000052723	5506	80143	SIKE1	4.56774	0.300475	8.16185e-05	0.00391119	suppressor of IKBKE 1	protein_coding
ENSG00000106244	302	11333	PDAP1	5.65114	-0.24869	8.17432e-05	0.00391119	PDGFA associated protein 1	protein_coding
ENSG00000213145	2241	1396	CRIP1	6.55643	-0.505305	8.14401e-05	0.00391119	cysteine rich protein 1	protein_coding
ENSG00000128607	6437	23008	KLHDC10	4.56816	0.164036	8.26451e-05	0.0039145	kelch domain containing 10	protein_coding
ENSG00000219200	810	440400	RNASEK	6.64578	-0.362953	8.24176e-05	0.0039145	ribonuclease K	protein_coding
ENSG00000221821	552	441150	C6orf226	1.27467	-0.447155	8.21925e-05	0.0039145	chromosome 6 open reading frame 226	protein_coding
ENSG00000163635	728	6314	ATXN7	5.88805	0.442977	8.25188e-05	0.0039145	ataxin 7	protein_coding
ENSG00000160014	702	808	CALM3	7.9069	-0.251426	8.30855e-05	0.00392548	calmodulin 3	protein_coding
ENSG00000227671	1465	#N/A	AL390728.4	4.90359	0.582862	8.42993e-05	0.00395303	#N/A	transcribed_unprocessed_pseudogene
ENSG00000005075	932	5439	POLR2J	4.80675	-0.317925	8.4295e-05	0.00395303	RNA polymerase II subunit J	protein_coding
ENSG00000205352	1229	54458	PRR13	7.40787	-0.318687	8.42376e-05	0.00395303	proline rich 13	protein_coding
ENSG00000101577	6229	9663	LPIN2	7.14487	0.287934	8.51686e-05	0.00398386	lipin 2	protein_coding
ENSG00000087301	4564	57544	TXNDC16	2.72059	0.335804	8.68783e-05	0.00404964	thioredoxin domain containing 16	protein_coding
ENSG00000126216	3899	10426	TUBGCP3	4.89816	0.245352	8.70058e-05	0.00404964	tubulin gamma complex associated protein 3	protein_coding
ENSG00000184436	1957	80764	THAP7	3.84081	-0.381796	8.76126e-05	0.0040578	THAP domain containing 7	protein_coding
ENSG00000188976	1611	26155	NOC2L	5.14829	-0.252979	8.76014e-05	0.0040578	NOC2 like nucleolar associated transcriptional repressor	protein_coding
ENSG00000108679	1961	3959	LGALS3BP	4.67528	-0.637132	8.8072e-05	0.00405908	galectin 3 binding protein	protein_coding
ENSG00000129559	708	4738	NEDD8	5.7155	-0.319584	8.80028e-05	0.00405908	neural precursor cell expressed, developmentally down-regulated 8	protein_coding
ENSG00000267317	911	#N/A	AC027307.2	2.13286	-0.399329	8.85208e-05	0.00406821	#N/A	antisense_RNA
ENSG00000167632	4474	83696	TRAPPC9	4.48327	-0.264271	8.88682e-05	0.00406821	trafficking protein particle complex 9	protein_coding
ENSG00000100697	10277	23405	DICER1	6.778	0.563638	8.8919e-05	0.00406821	dicer 1, ribonuclease III	protein_coding
ENSG00000110344	6103	9354	UBE4A	5.69107	0.576398	8.91588e-05	0.00406928	ubiquitination factor E4A	protein_coding
ENSG00000119402	2154	26190	FBXW2	6.24352	0.205527	8.94473e-05	0.00407256	F-box and WD repeat domain containing 2	protein_coding
ENSG00000125449	1002	79637	ARMC7	3.95736	-0.289345	8.97562e-05	0.0040754	armadillo repeat containing 7	protein_coding
ENSG00000163541	1475	8802	SUCLG1	4.96465	-0.232165	8.99432e-05	0.0040754	succinate-CoA ligase alpha subunit	protein_coding
ENSG00000135924	3176	3300	DNAJB2	5.59849	-0.338447	9.23445e-05	0.00408097	DnaJ heat shock protein family (Hsp40) member B2	protein_coding
ENSG00000177105	1319	391	RHOG	7.47897	-0.416413	9.26236e-05	0.00408097	ras homolog family member G	protein_coding
ENSG00000185946	2013	55599	RNPC3	4.629	0.565898	9.35447e-05	0.00408097	RNA binding region (RNP1, RRM) containing 3	protein_coding
ENSG00000123143	582	5585	PKN1	7.08005	-0.329232	9.20532e-05	0.00408097	protein kinase N1	protein_coding
ENSG00000136933	2450	10244	RABEPK	3.33483	-0.248327	9.36792e-05	0.00408097	Rab9 effector protein with kelch motifs	protein_coding
ENSG00000185864	464	440345	NPIPB4	3.96879	0.61655	9.13109e-05	0.00408097	nuclear pore complex interacting protein family member B4	protein_coding
ENSG00000130724	766	27243	CHMP2A	6.02413	-0.40298	9.29703e-05	0.00408097	charged multivesicular body protein 2A	protein_coding
ENSG00000169914	6397	23252	OTUD3	3.08663	0.338214	9.18074e-05	0.00408097	OTU deubiquitinase 3	protein_coding
ENSG00000225914	3458	#N/A	AL671511.1	1.07255	0.553208	9.3269e-05	0.00408097	#N/A	antisense_RNA
ENSG00000254996	8246	404734	ANKHD1-EIF4EBP3	5.5214	0.33362	9.31209e-05	0.00408097	ANKHD1-EIF4EBP3 readthrough	protein_coding
ENSG00000042753	793	1175	AP2S1	5.26252	-0.371951	9.34872e-05	0.00408097	adaptor related protein complex 2 sigma 1 subunit	protein_coding
ENSG00000140992	7241	5170	PDPK1	6.31333	0.340288	9.42894e-05	0.00408097	3-phosphoinositide dependent protein kinase 1	protein_coding
ENSG00000144579	786	58190	CTDSP1	7.52402	-0.258804	9.48407e-05	0.00408097	CTD small phosphatase 1	protein_coding
ENSG00000130429	669	10095	ARPC1B	8.59069	-0.30059	9.4046e-05	0.00408097	actin related protein 2/3 complex subunit 1B	protein_coding
ENSG00000175224	624	9776	ATG13	6.13807	-0.146757	9.29793e-05	0.00408097	autophagy related 13	protein_coding
ENSG00000272918	2646	#N/A	AC005070.3	0.647051	0.795866	9.47034e-05	0.00408097	#N/A	antisense_RNA
ENSG00000173517	19217	79834	PEAK1	4.00145	0.419462	9.24612e-05	0.00408097	pseudopodium enriched atypical kinase 1	protein_coding
ENSG00000179921	1869	151306	GPBAR1	4.16017	-0.49027	9.45677e-05	0.00408097	G protein-coupled bile acid receptor 1	protein_coding
ENSG00000126247	1918	826	CAPNS1	7.56899	-0.366783	9.41378e-05	0.00408097	calpain small subunit 1	protein_coding
ENSG00000084710	5162	22979	EFR3B	0.581452	1.6167	9.13034e-05	0.00408097	EFR3 homolog B	protein_coding
ENSG00000148143	10414	58499	ZNF462	0.370179	1.97172	9.45216e-05	0.00408097	zinc finger protein 462	protein_coding
ENSG00000102554	984	688	KLF5	1.66517	0.532089	9.36897e-05	0.00408097	Kruppel like factor 5	protein_coding
ENSG00000232630	937	#N/A	PRPS1P2	-0.192404	0.700403	9.53861e-05	0.00409507	phosphoribosyl pyrophosphate synthetase 1 pseudogene 2	processed_pseudogene
ENSG00000077463	1372	51548	SIRT6	3.72439	-0.367112	9.58629e-05	0.00410617	sirtuin 6	protein_coding
ENSG00000119574	2352	84878	ZBTB45	3.1356	-0.317767	0.000103011	0.00411089	zinc finger and BTB domain containing 45	protein_coding
ENSG00000214135	956	220729	AC132008.2	3.33942	0.51955	9.6767e-05	0.00411089	#N/A	transcribed_unprocessed_pseudogene
ENSG00000175467	3293	9092	SART1	5.90345	-0.303308	9.9952e-05	0.00411089	SART1, U4/U6.U5 tri-snRNP-associated protein 1	protein_coding
ENSG00000256514	711	#N/A	AP003419.1	3.33077	-0.694328	9.76704e-05	0.00411089	#N/A	protein_coding
ENSG00000167118	2650	81605	URM1	4.83566	-0.292164	0.000101548	0.00411089	ubiquitin related modifier 1	protein_coding
ENSG00000213465	979	402	ARL2	3.62473	-0.400372	0.000100609	0.00411089	ADP ribosylation factor like GTPase 2	protein_coding
ENSG00000273642	353	4696	AC012314.1	1.0509	-0.461593	0.000102264	0.00411089	#N/A	protein_coding
ENSG00000274359	353	4696	AC012314.5	1.0509	-0.461593	0.000102264	0.00411089	#N/A	protein_coding
ENSG00000275605	353	4696	AC012314.8	1.0509	-0.461593	0.000102264	0.00411089	#N/A	protein_coding
ENSG00000275724	353	4696	AC012314.9	1.0509	-0.461593	0.000102264	0.00411089	#N/A	protein_coding
ENSG00000276220	353	4696	AC012314.11	1.0509	-0.461593	0.000102264	0.00411089	#N/A	protein_coding
ENSG00000276766	353	4696	AC012314.13	1.0509	-0.461593	0.000102264	0.00411089	#N/A	protein_coding
ENSG00000277722	353	4696	AC012314.16	1.0509	-0.461593	0.000102264	0.00411089	#N/A	protein_coding
ENSG00000278365	353	4696	AC012314.18	1.0509	-0.461593	0.000102264	0.00411089	#N/A	protein_coding
ENSG00000031823	3186	8498	RANBP3	5.61716	-0.205428	0.00010218	0.00411089	RAN binding protein 3	protein_coding
ENSG00000007545	7772	57585	CRAMP1	4.73092	0.21459	0.000101546	0.00411089	cramped chromatin regulator homolog 1	protein_coding
ENSG00000136450	3117	6426	SRSF1	6.9328	0.147201	9.74185e-05	0.00411089	serine and arginine rich splicing factor 1	protein_coding
ENSG00000047346	1570	56204	FAM214A	5.09555	0.323498	9.70762e-05	0.00411089	family with sequence similarity 214 member A	protein_coding
ENSG00000109606	470	1665	DHX15	6.20318	0.213131	9.94133e-05	0.00411089	DEAH-box helicase 15	protein_coding
ENSG00000197858	878	8733	GPAA1	5.09359	-0.3369	0.000102955	0.00411089	glycosylphosphatidylinositol anchor attachment 1	protein_coding
ENSG00000133858	7285	196441	ZFC3H1	5.95837	0.406592	0.000100117	0.00411089	zinc finger C3H1-type containing	protein_coding
ENSG00000196453	3233	27153	ZNF777	3.47162	-0.390889	9.82103e-05	0.00411089	zinc finger protein 777	protein_coding
ENSG00000054965	7296	23201	FAM168A	5.75331	0.312143	9.87558e-05	0.00411089	family with sequence similarity 168 member A	protein_coding
ENSG00000188229	1637	10383	TUBB4B	5.53099	-0.293637	9.79379e-05	0.00411089	tubulin beta 4B class IVb	protein_coding
ENSG00000164081	531	51368	TEX264	4.71863	-0.34602	9.65497e-05	0.00411089	testis expressed 264	protein_coding
ENSG00000072274	354	7037	TFRC	4.49062	0.274742	9.81756e-05	0.00411089	transferrin receptor	protein_coding
ENSG00000099203	1340	11018	TMED1	3.20367	-0.336181	9.6554e-05	0.00411089	transmembrane p24 trafficking protein 1	protein_coding
ENSG00000249971	411	#N/A	AC104116.1	-0.696505	-3.05215	0.000100787	0.00411089	#N/A	antisense_RNA
ENSG00000164938	5631	94241	TP53INP1	6.58759	0.439833	0.000101119	0.00411089	tumor protein p53 inducible nuclear protein 1	protein_coding
ENSG00000279278	8420	#N/A	AC245060.6	2.68722	0.8348	0.000102427	0.00411089	#N/A	lincRNA
ENSG00000184588	3998	5142	PDE4B	5.80912	0.339772	9.9104e-05	0.00411089	phosphodiesterase 4B	protein_coding
ENSG00000101439	3286	1471	CST3	7.73325	-0.47799	0.000103188	0.00411089	cystatin C	protein_coding
ENSG00000157349	1760	11269	DDX19B	4.31526	-0.250641	0.000102643	0.00411089	DEAD-box helicase 19B	protein_coding
ENSG00000283756	378	#N/A	LO000005.1	0.727164	0.793735	0.000103865	0.00412912	#N/A	protein_coding
ENSG00000231135	7576	9656	MDC1	-0.344564	-0.643323	0.000104469	0.00414235	mediator of DNA damage checkpoint 1	protein_coding
ENSG00000177628	2276	2629	GBA	5.3096	-0.293366	0.000105252	0.00414235	glucosylceramidase beta	protein_coding
ENSG00000130487	2991	113730	KLHDC7B	2.73716	-0.520838	0.000105299	0.00414235	kelch domain containing 7B	protein_coding
ENSG00000181800	2468	414196	CELF2-AS1	1.36071	1.26428	0.00010498	0.00414235	CELF2 antisense RNA 1	antisense_RNA
ENSG00000213341	3625	1147	CHUK	4.67893	0.313126	0.00010511	0.00414235	conserved helix-loop-helix ubiquitous kinase	protein_coding
ENSG00000157778	1391	84262	PSMG3	3.0679	-0.337149	0.000106195	0.00414337	proteasome assembly chaperone 3	protein_coding
ENSG00000114956	1144	1716	DGUOK	4.60284	-0.290523	0.000105901	0.00414337	deoxyguanosine kinase	protein_coding
ENSG00000123353	2141	29095	ORMDL2	4.0076	-0.313489	0.00010609	0.00414337	ORMDL sphingolipid biosynthesis regulator 2	protein_coding
ENSG00000144591	1544	29926	GMPPA	4.25271	-0.275407	0.000106206	0.00414337	GDP-mannose pyrophosphorylase A	protein_coding
ENSG00000116406	6898	80267	EDEM3	5.51526	0.460165	0.000108216	0.00420434	ER degradation enhancing alpha-mannosidase like protein 3	protein_coding
ENSG00000187778	636	10445	MCRS1	5.27719	-0.250083	0.000108017	0.00420434	microspherule protein 1	protein_coding
ENSG00000077458	3952	143684	FAM76B	4.319	0.390783	0.000108518	0.00420737	family with sequence similarity 76 member B	protein_coding
ENSG00000179526	533	81858	SHARPIN	5.27271	-0.503583	0.000109171	0.00421739	SHANK associated RH domain interactor	protein_coding
ENSG00000172977	2237	10524	KAT5	4.99535	-0.196346	0.000109225	0.00421739	lysine acetyltransferase 5	protein_coding
ENSG00000176142	3043	55254	TMEM39A	3.88392	0.170939	0.000109469	0.00421813	transmembrane protein 39A	protein_coding
ENSG00000157259	3361	57798	GATAD1	4.2742	0.256646	0.000113622	0.00421864	GATA zinc finger domain containing 1	protein_coding
ENSG00000109920	3972	23360	FNBP4	6.19068	0.302428	0.000115892	0.00421864	formin binding protein 4	protein_coding
ENSG00000177352	1781	64925	CCDC71	3.56825	-0.277304	0.000113669	0.00421864	coiled-coil domain containing 71	protein_coding
ENSG00000177830	619	66005	CHID1	3.71876	-0.32926	0.00011014	0.00421864	chitinase domain containing 1	protein_coding
ENSG00000068885	4306	57560	IFT80	3.44761	0.409455	0.000111749	0.00421864	intraflagellar transport 80	protein_coding
ENSG00000129566	2967	7011	TEP1	6.3796	0.258779	0.000111314	0.00421864	telomerase associated protein 1	protein_coding
ENSG00000132394	2232	60678	EEFSEC	3.7723	-0.367885	0.000110495	0.00421864	eukaryotic elongation factor, selenocysteine-tRNA specific	protein_coding
ENSG00000138081	572	80204	FBXO11	5.84662	0.260928	0.000112787	0.00421864	F-box protein 11	protein_coding
ENSG00000180901	524	23510	KCTD2	5.26442	-0.217002	0.000109847	0.00421864	potassium channel tetramerization domain containing 2	protein_coding
ENSG00000268416	8328	#N/A	AC010329.1	1.25767	0.556176	0.000116437	0.00421864	#N/A	lincRNA
ENSG00000280030	8328	#N/A	AC010329.4	1.25767	0.556176	0.000116437	0.00421864	#N/A	lincRNA
ENSG00000164180	2035	153396	TMEM161B	3.3437	0.416021	0.000112788	0.00421864	transmembrane protein 161B	protein_coding
ENSG00000090273	821	10726	NUDC	5.24566	-0.359512	0.000112199	0.00421864	nuclear distribution C, dynein complex regulator	protein_coding
ENSG00000060491	2410	#N/A	OGFR	6.69389	-0.346017	0.00011566	0.00421864	opioid growth factor receptor	protein_coding
ENSG00000008382	1567	84954	MPND	3.37906	-0.368903	0.000112312	0.00421864	MPN domain containing	protein_coding
ENSG00000278545	5021	220972	MARCH8	4.44634	-0.946665	0.00011221	0.00421864	membrane associated ring-CH-type finger 8	protein_coding
ENSG00000196642	2547	55684	RABL6	5.77327	-0.293481	0.000114144	0.00421864	RAB, member RAS oncogene family like 6	protein_coding
ENSG00000169223	1800	10960	LMAN2	6.38588	-0.282186	0.000115643	0.00421864	lectin, mannose binding 2	protein_coding
ENSG00000224143	1517	10919	EHMT2	1.59751	-1.08849	0.000113151	0.00421864	euchromatic histone lysine methyltransferase 2	protein_coding
ENSG00000165494	7677	51585	PCF11	6.49994	0.276697	0.000115909	0.00421864	PCF11 cleavage and polyadenylation factor subunit	protein_coding
ENSG00000073910	10697	10129	FRY	5.97273	0.492469	0.000115905	0.00421864	FRY microtubule binding protein	protein_coding
ENSG00000170325	6322	56980	PRDM10	3.65	0.369342	0.000116071	0.00421864	PR/SET domain 10	protein_coding
ENSG00000087365	606	10992	SF3B2	7.37462	-0.212154	0.000112636	0.00421864	splicing factor 3b subunit 2	protein_coding
ENSG00000182919	574	28970	C11orf54	4.19749	0.300829	0.000114862	0.00421864	chromosome 11 open reading frame 54	protein_coding
ENSG00000171530	683	6902	TBCA	4.68701	-0.363434	0.000116277	0.00421864	tubulin folding cofactor A	protein_coding
ENSG00000101365	677	3420	IDH3B	5.43677	-0.224646	0.000110714	0.00421864	isocitrate dehydrogenase 3 (NAD(+)) beta	protein_coding
ENSG00000254584	820	100506675	AL035078.1	-0.6077	2.09679	0.000115308	0.00421864	#N/A	antisense_RNA
ENSG00000108826	732	51264	MRPL27	3.1973	-0.320683	0.000112439	0.00421864	mitochondrial ribosomal protein L27	protein_coding
ENSG00000171148	2355	10474	TADA3	6.12315	-0.21559	0.000111255	0.00421864	transcriptional adaptor 3	protein_coding
ENSG00000160094	712	149076	ZNF362	4.4055	-0.234724	0.000116242	0.00421864	zinc finger protein 362	protein_coding
ENSG00000185475	839	374395	TMEM179B	4.38278	-0.24034	0.000113938	0.00421864	transmembrane protein 179B	protein_coding
ENSG00000087191	558	5705	PSMC5	5.89502	-0.272696	0.000117262	0.00423334	proteasome 26S subunit, ATPase 5	protein_coding
ENSG00000143442	6152	23126	POGZ	5.97564	0.184394	0.000117293	0.00423334	pogo transposable element derived with ZNF domain	protein_coding
ENSG00000007541	603	9091	PIGQ	4.07866	-0.333822	0.000117986	0.00423524	phosphatidylinositol glycan anchor biosynthesis class Q	protein_coding
ENSG00000064961	711	10362	HMG20B	4.88035	-0.299774	0.000118021	0.00423524	high mobility group 20B	protein_coding
ENSG00000062725	6478	10513	APPBP2	4.68867	0.240692	0.000117715	0.00423524	amyloid beta precursor protein binding protein 2	protein_coding
ENSG00000126070	1726	192669	AGO3	4.62742	0.345377	0.000119574	0.00423772	argonaute 3, RISC catalytic component	protein_coding
ENSG00000078061	2458	369	ARAF	6.1199	-0.244888	0.000119604	0.00423772	A-Raf proto-oncogene, serine/threonine kinase	protein_coding
ENSG00000273047	252	#N/A	AL121845.2	3.10098	-0.572043	0.000119668	0.00423772	#N/A	protein_coding
ENSG00000213020	4796	81856	ZNF611	3.33354	0.355321	0.000118868	0.00423772	zinc finger protein 611	protein_coding
ENSG00000182544	567	84975	MFSD5	4.36789	-0.290877	0.000118839	0.00423772	major facilitator superfamily domain containing 5	protein_coding
ENSG00000155657	101518	7273	TTN	4.85136	0.664041	0.000119393	0.00423772	titin	protein_coding
ENSG00000165240	8483	538	ATP7A	4.296	0.474517	0.00011962	0.00423772	ATPase copper transporting alpha	protein_coding
ENSG00000196850	4996	160760	PPTC7	5.82135	0.304171	0.000120283	0.0042515	PTC7 protein phosphatase homolog	protein_coding
ENSG00000154124	911	90268	OTULIN	4.68538	0.236291	0.000120804	0.00426192	OTU deubiquitinase with linear linkage specificity	protein_coding
ENSG00000100387	574	9978	RBX1	4.8494	-0.284077	0.000121615	0.0042825	ring-box 1	protein_coding
ENSG00000107872	874	79176	FBXL15	3.02809	-0.44788	0.000122228	0.00429222	F-box and leucine rich repeat protein 15	protein_coding
ENSG00000170248	6161	10015	PDCD6IP	6.7357	0.214065	0.000122875	0.00429222	programmed cell death 6 interacting protein	protein_coding
ENSG00000258441	5425	283624	LINC00641	2.94607	0.485598	0.000123106	0.00429222	long intergenic non-protein coding RNA 641	processed_transcript
ENSG00000185278	2323	84614	ZBTB37	5.21114	0.540405	0.000123946	0.00429222	zinc finger and BTB domain containing 37	protein_coding
ENSG00000163156	749	79005	SCNM1	4.61699	-0.292019	0.000123012	0.00429222	sodium channel modifier 1	protein_coding
ENSG00000283589	5328	643699	GOLGA8N	4.0735	0.790814	0.000123301	0.00429222	golgin A8 family member N	protein_coding
ENSG00000102984	1954	55565	ZNF821	2.11554	-0.344124	0.000122369	0.00429222	zinc finger protein 821	protein_coding
ENSG00000176261	312	339487	ZBTB8OS	3.55452	-0.23259	0.000123777	0.00429222	zinc finger and BTB domain containing 8 opposite strand	protein_coding
ENSG00000177238	8500	493829	TRIM72	0.674886	0.869015	0.000123615	0.00429222	tripartite motif containing 72	protein_coding
ENSG00000061987	10382	23041	MON2	5.35373	0.377121	0.000125984	0.00432299	MON2 homolog, regulator of endosome-to-Golgi trafficking	protein_coding
ENSG00000007080	938	115098	CCDC124	4.26699	-0.388196	0.000125701	0.00432299	coiled-coil domain containing 124	protein_coding
ENSG00000177853	7277	9849	ZNF518A	4.96624	0.41839	0.000125547	0.00432299	zinc finger protein 518A	protein_coding
ENSG00000135048	6523	23670	TMEM2	6.35464	0.3086	0.000125947	0.00432299	transmembrane protein 2	protein_coding
ENSG00000035115	500	26751	SH3YL1	4.10876	0.419251	0.000125224	0.00432299	SH3 and SYLF domain containing 1	protein_coding
ENSG00000224051	1101	80772	CPTP	3.93364	-0.401628	0.000126893	0.00433578	ceramide-1-phosphate transfer protein	protein_coding
ENSG00000100722	502	79882	ZC3H14	4.38698	0.180822	0.000128153	0.00433578	zinc finger CCCH-type containing 14	protein_coding
ENSG00000171443	489	147807	ZNF524	3.58871	-0.39704	0.000127971	0.00433578	zinc finger protein 524	protein_coding
ENSG00000168894	623	51255	RNF181	4.52258	-0.351567	0.000127103	0.00433578	ring finger protein 181	protein_coding
ENSG00000169692	1391	10555	AGPAT2	4.33834	-0.42007	0.000127007	0.00433578	1-acylglycerol-3-phosphate O-acyltransferase 2	protein_coding
ENSG00000184209	1975	11066	SNRNP35	3.72315	-0.305322	0.000127769	0.00433578	small nuclear ribonucleoprotein U11/U12 subunit 35	protein_coding
ENSG00000275700	2141	26574	AATF	4.51858	-0.258952	0.000128201	0.00433578	apoptosis antagonizing transcription factor	protein_coding
ENSG00000276072	2141	26574	AATF	4.51858	-0.258952	0.000128201	0.00433578	apoptosis antagonizing transcription factor	protein_coding
ENSG00000172531	1389	5499	PPP1CA	7.29186	-0.313422	0.000129077	0.00435756	protein phosphatase 1 catalytic subunit alpha	protein_coding
ENSG00000104856	2294	5971	RELB	4.60051	-0.36889	0.000130309	0.00438343	RELB proto-oncogene, NF-kB subunit	protein_coding
ENSG00000140931	1797	123920	CMTM3	6.13269	-0.295071	0.000130127	0.00438343	CKLF like MARVEL transmembrane domain containing 3	protein_coding
ENSG00000001167	3811	4800	NFYA	5.06223	0.219382	0.000131439	0.00441354	nuclear transcription factor Y subunit alpha	protein_coding
ENSG00000107938	4243	26098	EDRF1	4.35314	0.246524	0.00013184	0.0044191	erythroid differentiation regulatory factor 1	protein_coding
ENSG00000160213	1855	1476	CSTB	5.89366	-0.338869	0.000132415	0.00443049	cystatin B	protein_coding
ENSG00000165646	3852	6571	SLC18A2	0.879359	0.681301	0.000133025	0.004443	solute carrier family 18 member A2	protein_coding
ENSG00000121281	578	113	ADCY7	7.54476	0.387751	0.000133678	0.004449	adenylate cyclase 7	protein_coding
ENSG00000160948	1010	51160	VPS28	6.20409	-0.356336	0.000133566	0.004449	VPS28, ESCRT-I subunit	protein_coding
ENSG00000145494	1082	4726	NDUFS6	4.11597	-0.39745	0.000133935	0.00444968	NADH:ubiquinone oxidoreductase subunit S6	protein_coding
ENSG00000243279	1334	11230	PRAF2	4.03561	-0.315391	0.000135467	0.00445376	PRA1 domain family member 2	protein_coding
ENSG00000184897	1507	8971	H1FX	6.21927	-0.466976	0.000135242	0.00445376	H1 histone family member X	protein_coding
ENSG00000076924	2667	56949	XAB2	5.54328	-0.248288	0.000135006	0.00445376	XPA binding protein 2	protein_coding
ENSG00000163781	618	11073	TOPBP1	5.17097	0.280588	0.00013567	0.00445376	DNA topoisomerase II binding protein 1	protein_coding
ENSG00000138085	1240	51374	ATRAID	5.00001	-0.303777	0.000135716	0.00445376	all-trans retinoic acid induced differentiation factor	protein_coding
ENSG00000227222	691	8449	DHX16	-1.09366	1.68598	0.000134498	0.00445376	DEAH-box helicase 16	protein_coding
ENSG00000101421	1646	128866	CHMP4B	6.44177	-0.259028	0.000134634	0.00445376	charged multivesicular body protein 4B	protein_coding
ENSG00000213462	2719	2086	ERV3-1	4.13416	0.792179	0.000136668	0.00447115	endogenous retrovirus group 3 member 1, envelope	protein_coding
ENSG00000155876	1589	10670	RRAGA	4.98049	-0.189925	0.000136722	0.00447115	Ras related GTP binding A	protein_coding
ENSG00000273018	4735	#N/A	AC107983.2	2.41084	1.00664	0.000137006	0.00447266	#N/A	processed_transcript
ENSG00000281183	2283	#N/A	NPTN-IT1	0.61691	1.06597	0.000137899	0.00448732	NPTN intronic transcript 1	sense_intronic
ENSG00000089818	3479	25977	NECAP1	4.90059	0.217089	0.00013817	0.00448732	NECAP endocytosis associated 1	protein_coding
ENSG00000273192	2349	#N/A	AL671710.1	1.40012	-0.578894	0.000138026	0.00448732	#N/A	lincRNA
ENSG00000174799	2092	9662	CEP135	3.59032	0.432634	0.000138569	0.0044925	centrosomal protein 135	protein_coding
ENSG00000126254	1609	79171	RBM42	5.05484	-0.352045	0.000139114	0.00450242	RNA binding motif protein 42	protein_coding
ENSG00000105583	2562	51398	WDR83OS	5.399	-0.317724	0.000139478	0.00450457	WD repeat domain 83 opposite strand	protein_coding
ENSG00000125457	1306	57409	MIF4GD	4.33129	-0.278903	0.00013966	0.00450457	MIF4G domain containing	protein_coding
ENSG00000121851	1600	84265	POLR3GL	4.82966	-0.267123	0.000140141	0.00451234	RNA polymerase III subunit G like	protein_coding
ENSG00000261236	2303	23246	BOP1	4.11395	-0.343893	0.00014045	0.00451458	block of proliferation 1	protein_coding
ENSG00000168653	548	4725	NDUFS5	4.84889	-0.394475	0.000141234	0.00452918	NADH:ubiquinone oxidoreductase subunit S5	protein_coding
ENSG00000232528	1367	100289473	AL109809.1	0.799757	0.79468	0.000141386	0.00452918	#N/A	transcribed_unitary_pseudogene
ENSG00000132570	1223	84105	PCBD2	2.41558	0.223657	0.000142419	0.00453935	pterin-4 alpha-carbinolamine dehydratase 2	protein_coding
ENSG00000182389	8378	785	CACNB4	1.74799	0.928996	0.000143959	0.00453935	calcium voltage-gated channel auxiliary subunit beta 4	protein_coding
ENSG00000153339	6226	22878	TRAPPC8	5.69518	0.349884	0.000144092	0.00453935	trafficking protein particle complex 8	protein_coding
ENSG00000234809	1401	11270	NRM	0.932351	-0.32586	0.000144359	0.00453935	nurim	protein_coding
ENSG00000137404	1203	11270	NRM	0.932351	-0.32586	0.000144359	0.00453935	nurim	protein_coding
ENSG00000206484	1203	11270	NRM	0.932351	-0.32586	0.000144359	0.00453935	nurim	protein_coding
ENSG00000228854	1203	11270	NRM	0.932351	-0.32586	0.000144359	0.00453935	nurim	protein_coding
ENSG00000228867	1203	11270	NRM	0.932351	-0.32586	0.000144359	0.00453935	nurim	protein_coding
ENSG00000235773	1203	11270	NRM	0.932351	-0.32586	0.000144359	0.00453935	nurim	protein_coding
ENSG00000236843	1203	11270	NRM	0.932351	-0.32586	0.000144359	0.00453935	nurim	protein_coding
ENSG00000109736	1776	10227	MFSD10	5.42289	-0.372932	0.000142283	0.00453935	major facilitator superfamily domain containing 10	protein_coding
ENSG00000126267	667	1340	COX6B1	6.08053	-0.368535	0.000145225	0.00455654	cytochrome c oxidase subunit 6B1	protein_coding
ENSG00000103653	2767	1445	CSK	7.9089	-0.265597	0.000145391	0.00455654	C-terminal Src kinase	protein_coding
ENSG00000170265	3722	8427	ZNF282	3.92303	-0.225409	0.000147108	0.00460269	zinc finger protein 282	protein_coding
ENSG00000167202	547	23102	TBC1D2B	6.4534	0.174256	0.00014765	0.00461198	TBC1 domain family member 2B	protein_coding
ENSG00000238160	767	#N/A	AC116366.2	2.41535	0.73899	0.000148034	0.0046163	#N/A	antisense_RNA
ENSG00000130560	1867	10422	UBAC1	4.51816	-0.235133	0.00014926	0.00464683	UBA domain containing 1	protein_coding
ENSG00000018189	482	22902	RUFY3	3.59039	0.301583	0.000150137	0.00466639	RUN and FYVE domain containing 3	protein_coding
ENSG00000182117	554	55505	NOP10	5.54877	-0.390439	0.000150906	0.00467566	NOP10 ribonucleoprotein	protein_coding
ENSG00000230590	12267	100302692	FTX	5.44456	0.442821	0.000150932	0.00467566	FTX transcript, XIST regulator (non-protein coding)	lincRNA
ENSG00000131791	5417	5565	PRKAB2	3.94862	0.361605	0.000151618	0.00467768	protein kinase AMP-activated non-catalytic subunit beta 2	protein_coding
ENSG00000157326	1443	10901	DHRS4	3.64367	-0.330999	0.000151571	0.00467768	dehydrogenase/reductase 4	protein_coding
ENSG00000259456	927	101927631	ADNP-AS1	-0.412051	0.431706	0.000151744	0.00467768	ADNP antisense RNA 1	antisense_RNA
ENSG00000068354	4042	4943	TBC1D25	4.46014	-0.217592	0.000153675	0.00472947	TBC1 domain family member 25	protein_coding
ENSG00000241666	2523	#N/A	AL031733.2	0.0750724	-0.841602	0.00015415	0.00473634	#N/A	antisense_RNA
ENSG00000130731	544	84326	METTL26	4.02993	-0.40276	0.000155164	0.00474423	methyltransferase like 26	protein_coding
ENSG00000143862	1793	127829	ARL8A	5.1413	-0.234027	0.000155004	0.00474423	ADP ribosylation factor like GTPase 8A	protein_coding
ENSG00000213995	2377	55739	NAXD	4.18225	-0.212567	0.000155005	0.00474423	NAD(P)HX dehydratase	protein_coding
ENSG00000162191	1291	51035	UBXN1	6.20312	-0.333749	0.000155835	0.00475039	UBX domain protein 1	protein_coding
ENSG00000107443	2830	54619	CCNJ	2.8202	0.313414	0.000155871	0.00475039	cyclin J	protein_coding
ENSG00000227155	1351	#N/A	AL161725.1	1.26687	0.835907	0.000156176	0.00475201	#N/A	antisense_RNA
ENSG00000125356	766	4694	NDUFA1	5.07506	-0.307173	0.000156738	0.00476032	NADH:ubiquinone oxidoreductase subunit A1	protein_coding
ENSG00000177463	564	7182	NR2C2	6.20376	0.438669	0.000156956	0.00476032	nuclear receptor subfamily 2 group C member 2	protein_coding
ENSG00000258199	403	#N/A	AC073896.4	1.13367	-0.467625	0.000158136	0.0047884	#N/A	sense_overlapping
ENSG00000074603	8699	54878	DPP8	5.46934	0.324359	0.000158609	0.00479413	dipeptidyl peptidase 8	protein_coding
ENSG00000176390	522	51379	CRLF3	6.36505	0.274718	0.000158836	0.00479413	cytokine receptor like factor 3	protein_coding
ENSG00000101940	437	64743	WDR13	4.80873	-0.317437	0.000160205	0.00482642	WD repeat domain 13	protein_coding
ENSG00000123066	14234	23389	MED13L	6.98948	0.507609	0.000160419	0.00482642	mediator complex subunit 13 like	protein_coding
ENSG00000146433	5390	57583	TMEM181	5.16755	0.350076	0.000161001	0.0048362	transmembrane protein 181	protein_coding
ENSG00000142039	534	90324	CCDC97	5.48256	-0.18832	0.000161807	0.00485267	coiled-coil domain containing 97	protein_coding
ENSG00000107929	1826	23185	LARP4B	6.11904	0.156349	0.000162522	0.0048586	La ribonucleoprotein domain family member 4B	protein_coding
ENSG00000230894	4996	#N/A	AL133284.1	-1.11884	0.913223	0.000162398	0.0048586	#N/A	antisense_RNA
ENSG00000116691	779	60672	MIIP	4.55573	-0.395197	0.000164284	0.00486488	migration and invasion inhibitory protein	protein_coding
ENSG00000185504	3822	80233	FAAP100	4.51555	-0.281136	0.000163009	0.00486488	Fanconi anemia core complex associated protein 100	protein_coding
ENSG00000110011	1288	3338	DNAJC4	4.89909	-0.308473	0.000163677	0.00486488	DnaJ heat shock protein family (Hsp40) member C4	protein_coding
ENSG00000176978	1590	29952	DPP7	6.03838	-0.340497	0.000164201	0.00486488	dipeptidyl peptidase 7	protein_coding
ENSG00000197779	7933	347344	ZNF81	2.80088	0.619102	0.000163883	0.00486488	zinc finger protein 81	protein_coding
ENSG00000132963	1330	51371	POMP	4.46036	-0.290064	0.0001642	0.00486488	proteasome maturation protein	protein_coding
ENSG00000188647	9876	375743	PTAR1	5.38974	0.561306	0.000164882	0.00487491	protein prenyltransferase alpha subunit repeat containing 1	protein_coding
ENSG00000174791	4416	9610	RIN1	2.9061	-0.475652	0.000165183	0.00487615	Ras and Rab interactor 1	protein_coding
ENSG00000159082	3604	8867	SYNJ1	4.81073	0.418096	0.000165498	0.00487779	synaptojanin 1	protein_coding
ENSG00000149534	541	2206	MS4A2	2.45233	0.772402	0.000166509	0.00489394	membrane spanning 4-domains A2	protein_coding
ENSG00000163374	2508	55249	YY1AP1	6.47038	-0.257343	0.000166567	0.00489394	YY1 associated protein 1	protein_coding
ENSG00000038358	4800	23644	EDC4	5.97782	-0.185329	0.000167369	0.00489933	enhancer of mRNA decapping 4	protein_coding
ENSG00000162601	7785	114803	MYSM1	5.09046	0.550268	0.000167246	0.00489933	Myb like, SWIRM and MPN domains 1	protein_coding
ENSG00000241990	464	#N/A	PRR34-AS1	1.2	-0.453857	0.000167532	0.00489933	PRR34 antisense RNA 1	antisense_RNA
ENSG00000131149	2683	23199	GSE1	5.81494	0.284055	0.000167943	0.00490009	Gse1 coiled-coil protein	protein_coding
ENSG00000173275	2051	203523	ZNF449	2.2695	0.387117	0.000169382	0.00490009	zinc finger protein 449	protein_coding
ENSG00000062822	3474	5424	POLD1	3.87727	-0.292319	0.000168899	0.00490009	DNA polymerase delta 1, catalytic subunit	protein_coding
ENSG00000261296	451	#N/A	AC126323.6	-0.0245128	0.734595	0.000168727	0.00490009	#N/A	lincRNA
ENSG00000115286	1060	374291	NDUFS7	4.70134	-0.3344	0.000169296	0.00490009	NADH:ubiquinone oxidoreductase core subunit S7	protein_coding
ENSG00000176853	2706	157769	FAM91A1	5.5459	0.416175	0.000168456	0.00490009	family with sequence similarity 91 member A1	protein_coding
ENSG00000276230	2973	6050	RNH1	5.48131	-0.33503	0.000168522	0.00490009	ribonuclease/angiogenin inhibitor 1	protein_coding
ENSG00000114030	6830	3836	KPNA1	5.60887	0.21138	0.000170017	0.00491091	karyopherin subunit alpha 1	protein_coding
ENSG00000130165	2154	84337	ELOF1	4.59803	-0.346226	0.000171889	0.00491899	elongation factor 1 homolog	protein_coding
ENSG00000167524	2975	124923	SGK494	2.45133	0.534614	0.00017135	0.00491899	uncharacterized serine/threonine-protein kinase SgK494	protein_coding
ENSG00000030582	2342	2896	GRN	8.74952	-0.450804	0.00017239	0.00491899	granulin precursor	protein_coding
ENSG00000126062	2197	11070	TMEM115	4.44713	-0.294974	0.000172381	0.00491899	transmembrane protein 115	protein_coding
ENSG00000168036	563	1499	CTNNB1	6.7761	0.125765	0.000172175	0.00491899	catenin beta 1	protein_coding
ENSG00000253476	528	#N/A	AC091185.1	-0.369697	0.719937	0.000170578	0.00491899	#N/A	lincRNA
ENSG00000157625	6671	257397	TAB3	4.90989	0.394189	0.000171874	0.00491899	TGF-beta activated kinase 1 and MAP3K7 binding protein 3	protein_coding
ENSG00000249863	1058	#N/A	AC021106.1	0.77342	0.687489	0.000171649	0.00491899	#N/A	processed_pseudogene
ENSG00000204822	1162	116540	MRPL53	4.0189	-0.340479	0.000173154	0.00492215	mitochondrial ribosomal protein L53	protein_coding
ENSG00000168961	3114	3965	LGALS9	6.87618	-0.456589	0.000173532	0.00492215	galectin 9	protein_coding
ENSG00000131408	507	7376	NR1H2	5.75933	-0.266679	0.000174315	0.00492215	nuclear receptor subfamily 1 group H member 2	protein_coding
ENSG00000197483	3847	89887	ZNF628	1.99373	-0.397507	0.000174333	0.00492215	zinc finger protein 628	protein_coding
ENSG00000167113	1548	51117	COQ4	4.01179	-0.250591	0.000173656	0.00492215	coenzyme Q4	protein_coding
ENSG00000128881	10905	146057	TTBK2	4.08376	0.387652	0.000173477	0.00492215	tau tubulin kinase 2	protein_coding
ENSG00000082258	5414	905	CCNT2	5.43773	0.352941	0.000174111	0.00492215	cyclin T2	protein_coding
ENSG00000232284	2232	100289178	GNG12-AS1	-0.820146	1.02968	0.000174597	0.00492223	GNG12 antisense RNA 1	antisense_RNA
ENSG00000185246	2868	55015	PRPF39	4.22642	0.341666	0.000175231	0.00493037	pre-mRNA processing factor 39	protein_coding
ENSG00000101220	933	54976	C20orf27	4.73826	-0.43023	0.000177399	0.00493037	chromosome 20 open reading frame 27	protein_coding
ENSG00000115350	1248	56655	POLE4	3.85971	-0.374209	0.000176526	0.00493037	DNA polymerase epsilon 4, accessory subunit	protein_coding
ENSG00000187049	1958	51259	TMEM216	3.33276	-0.243262	0.000176577	0.00493037	transmembrane protein 216	protein_coding
ENSG00000184863	1404	155435	RBM33	6.48296	0.323829	0.000176239	0.00493037	RNA binding motif protein 33	protein_coding
ENSG00000107829	3185	6468	FBXW4	4.73254	-0.331575	0.000177508	0.00493037	F-box and WD repeat domain containing 4	protein_coding
ENSG00000158615	5227	84919	PPP1R15B	6.07863	0.282982	0.000177045	0.00493037	protein phosphatase 1 regulatory subunit 15B	protein_coding
ENSG00000260279	410	#N/A	AC137932.1	-0.115701	0.726953	0.000176219	0.00493037	#N/A	antisense_RNA
ENSG00000185219	18299	353274	ZNF445	3.9505	0.239181	0.000176846	0.00493037	zinc finger protein 445	protein_coding
ENSG00000283034	1291	353274	ZNF445	3.9505	0.239181	0.000176846	0.00493037	zinc finger protein 445	protein_coding
ENSG00000283293	328	125050	RN7SK	1.54455	-1.35843	0.000179255	0.0049424	RNA, 7SK small nuclear	snRNA
ENSG00000071655	5518	53615	MBD3	5.21134	-0.399597	0.000178863	0.0049424	methyl-CpG binding domain protein 3	protein_coding
ENSG00000124882	4619	2069	EREG	0.553117	0.784203	0.000179226	0.0049424	epiregulin	protein_coding
ENSG00000135976	6102	#N/A	ANKRD36	2.69595	0.661305	0.000179066	0.0049424	ankyrin repeat domain 36	protein_coding
ENSG00000276182	735	#N/A	AL163051.2	-0.290363	0.733611	0.00017867	0.0049424	#N/A	sense_intronic
ENSG00000116754	2385	9295	SRSF11	6.89406	0.29392	0.000179588	0.00494432	serine and arginine rich splicing factor 11	protein_coding
ENSG00000281383	923	#N/A	FP671120.4	1.60127	-1.34444	0.000181197	0.00497615	#N/A	lincRNA
ENSG00000249348	2787	100885776	UGDH-AS1	1.71542	0.659017	0.000181273	0.00497615	UGDH antisense RNA 1	antisense_RNA
ENSG00000282034	11692	#N/A	AC106886.5	5.84417	-0.325114	0.000181944	0.0049791	#N/A	protein_coding
ENSG00000128272	1910	468	ATF4	7.02014	-0.227622	0.000181748	0.0049791	activating transcription factor 4	protein_coding
ENSG00000140990	705	4716	NDUFB10	4.93367	-0.299023	0.000182175	0.0049791	NADH:ubiquinone oxidoreductase subunit B10	protein_coding
ENSG00000182208	3174	81532	MOB2	4.54374	-0.309262	0.000182477	0.00498012	MOB kinase activator 2	protein_coding
ENSG00000149357	965	55004	LAMTOR1	6.22283	-0.280147	0.000183081	0.00498934	late endosomal/lysosomal adaptor, MAPK and MTOR activator 1	protein_coding
ENSG00000148634	4371	26091	HERC4	5.42591	0.219304	0.000183927	0.00499211	HECT and RLD domain containing E3 ubiquitin protein ligase 4	protein_coding
ENSG00000260855	3472	#N/A	AL591848.4	-0.836182	0.692585	0.000183978	0.00499211	#N/A	lincRNA
ENSG00000102908	14219	10725	NFAT5	5.34773	0.909258	0.000183805	0.00499211	nuclear factor of activated T-cells 5	protein_coding
ENSG00000161999	2038	339123	JMJD8	4.43077	-0.300012	0.000185279	0.00499856	jumonji domain containing 8	protein_coding
ENSG00000153914	580	140890	SREK1	5.28993	0.323743	0.000184636	0.00499856	splicing regulatory glutamic acid and lysine rich protein 1	protein_coding
ENSG00000089916	1791	55668	GPATCH2L	5.40885	0.365082	0.000184749	0.00499856	G-patch domain containing 2 like	protein_coding
ENSG00000119737	2115	10936	GPR75	-0.494655	0.839752	0.000185029	0.00499856	G protein-coupled receptor 75	protein_coding
ENSG00000253276	4232	168455	CCDC71L	4.11611	-0.33118	0.000185925	0.00500338	coiled-coil domain containing 71 like	protein_coding
ENSG00000103187	1843	23406	COTL1	9.46081	-0.31533	0.000185991	0.00500338	coactosin like F-actin binding protein 1	protein_coding
ENSG00000282827	3943	#N/A	AC134772.2	2.90639	-0.37876	0.000187248	0.00501811	#N/A	protein_coding
ENSG00000130706	1530	11047	ADRM1	5.36175	-0.307338	0.00018699	0.00501811	adhesion regulating molecule 1	protein_coding
ENSG00000039319	6773	9765	ZFYVE16	5.02909	0.550155	0.000187557	0.00501811	zinc finger FYVE-type containing 16	protein_coding
ENSG00000284554	2121	#N/A	AL022318.4	2.03904	-0.989527	0.000187605	0.00501811	#N/A	protein_coding
ENSG00000106628	2158	5425	POLD2	4.16671	-0.360492	0.000189119	0.00502287	DNA polymerase delta 2, accessory subunit	protein_coding
ENSG00000113810	708	10051	SMC4	4.85129	0.307683	0.000188643	0.00502287	structural maintenance of chromosomes 4	protein_coding
ENSG00000197608	3819	284371	ZNF841	3.38762	0.370683	0.00018911	0.00502287	zinc finger protein 841	protein_coding
ENSG00000167080	1819	124872	B4GALNT2	1.94527	0.773547	0.000188577	0.00502287	beta-1,4-N-acetyl-galactosaminyltransferase 2	protein_coding
ENSG00000119787	2868	64225	ATL2	4.08212	0.272817	0.000188378	0.00502287	atlastin GTPase 2	protein_coding
ENSG00000163870	1865	131601	TPRA1	3.81533	-0.338115	0.000190276	0.00503314	transmembrane protein adipocyte associated 1	protein_coding
ENSG00000163728	2881	151613	TTC14	5.32725	0.461073	0.000190309	0.00503314	tetratricopeptide repeat domain 14	protein_coding
ENSG00000034510	496	9168	TMSB10	9.43774	-0.419634	0.00018994	0.00503314	thymosin beta 10	protein_coding
ENSG00000143669	13480	1130	LYST	7.91368	0.552385	0.000190726	0.00503708	lysosomal trafficking regulator	protein_coding
ENSG00000154265	8220	23461	ABCA5	3.97069	0.425299	0.000192957	0.00506048	ATP binding cassette subfamily A member 5	protein_coding
ENSG00000136490	3193	80774	LIMD2	8.37979	-0.311785	0.00019276	0.00506048	LIM domain containing 2	protein_coding
ENSG00000128185	1154	85359	DGCR6L	4.08891	-0.407308	0.000192105	0.00506048	DiGeorge syndrome critical region gene 6 like	protein_coding
ENSG00000108604	2716	6603	SMARCD2	6.24074	-0.209663	0.000192842	0.00506048	SWI/SNF related, matrix associated, actin dependent regulator of chromatin, subfamily d, member 2	protein_coding
ENSG00000162434	5047	3716	JAK1	8.54589	0.206505	0.000192334	0.00506048	Janus kinase 1	protein_coding
ENSG00000259628	617	#N/A	AC007000.3	-0.970137	1.01791	0.000194221	0.00508653	#N/A	processed_transcript
ENSG00000250696	569	#N/A	AC111000.4	2.61108	0.906784	0.000194906	0.00509031	#N/A	antisense_RNA
ENSG00000180185	1974	81889	FAHD1	2.57915	-0.278683	0.000194879	0.00509031	fumarylacetoacetate hydrolase domain containing 1	protein_coding
ENSG00000213699	3738	54978	SLC35F6	4.36782	-0.239089	0.000195755	0.00510539	solute carrier family 35 member F6	protein_coding
ENSG00000137818	1197	6176	RPLP1	9.50195	-0.424036	0.00019666	0.00511933	ribosomal protein lateral stalk subunit P1	protein_coding
ENSG00000183048	1523	1468	SLC25A10	0.281103	-0.508689	0.000196834	0.00511933	solute carrier family 25 member 10	protein_coding
ENSG00000125910	413	8698	S1PR4	6.89029	-0.408289	0.000197702	0.00512248	sphingosine-1-phosphate receptor 4	protein_coding
ENSG00000040933	9996	3631	INPP4A	6.50104	0.256216	0.00019778	0.00512248	inositol polyphosphate-4-phosphatase type I A	protein_coding
ENSG00000164008	996	79078	C1orf50	2.33645	-0.262705	0.000198045	0.00512248	chromosome 1 open reading frame 50	protein_coding
ENSG00000023191	2973	6050	RNH1	5.42194	-0.343375	0.000197711	0.00512248	ribonuclease/angiogenin inhibitor 1	protein_coding
ENSG00000139637	1192	60314	C12orf10	4.04144	-0.313218	0.000202787	0.00512528	chromosome 12 open reading frame 10	protein_coding
ENSG00000141456	5272	27043	PELP1	4.90002	-0.300665	0.000199833	0.00512528	proline, glutamate and leucine rich protein 1	protein_coding
ENSG00000131652	960	79228	THOC6	3.67282	-0.330066	0.000198801	0.00512528	THO complex 6	protein_coding
ENSG00000251474	1555	#N/A	RPL32P3	3.3965	0.402996	0.00019915	0.00512528	ribosomal protein L32 pseudogene 3	transcribed_unprocessed_pseudogene
ENSG00000114779	2056	84836	ABHD14B	5.37645	-0.366525	0.000200735	0.00512528	abhydrolase domain containing 14B	protein_coding
ENSG00000100304	3385	23170	TTLL12	4.33312	-0.285614	0.000202472	0.00512528	tubulin tyrosine ligase like 12	protein_coding
ENSG00000119559	853	148223	C19orf25	4.39984	-0.274346	0.000202628	0.00512528	chromosome 19 open reading frame 25	protein_coding
ENSG00000250479	384	400916	CHCHD10	2.70976	-0.41141	0.00020233	0.00512528	coiled-coil-helix-coiled-coil-helix domain containing 10	protein_coding
ENSG00000273607	384	400916	CHCHD10	2.70976	-0.41141	0.00020233	0.00512528	coiled-coil-helix-coiled-coil-helix domain containing 10	protein_coding
ENSG00000196865	11051	374354	NHLRC2	4.27508	0.367917	0.000201673	0.00512528	NHL repeat containing 2	protein_coding
ENSG00000260953	561	#N/A	AC009093.4	-1.16905	0.851176	0.000200928	0.00512528	#N/A	lincRNA
ENSG00000169696	1001	79058	ASPSCR1	3.93407	-0.343404	0.000201902	0.00512528	ASPSCR1, UBX domain containing tether for SLC2A4	protein_coding
ENSG00000125885	7486	84515	MCM8	2.69372	0.36686	0.000199993	0.00512528	minichromosome maintenance 8 homologous recombination repair factor	protein_coding
ENSG00000253352	2744	#N/A	TUG1	6.85924	0.266135	0.000202493	0.00512528	taurine up-regulated 1 (non-protein coding)	antisense_RNA
ENSG00000179136	2953	284034	LINC00670	0.733636	0.494195	0.000201315	0.00512528	long intergenic non-protein coding RNA 670	lincRNA
ENSG00000092010	1006	5720	PSME1	7.55768	-0.281078	0.000201063	0.00512528	proteasome activator subunit 1	protein_coding
ENSG00000235823	1184	#N/A	OLMALINC	2.74638	0.512186	0.000198948	0.00512528	oligodendrocyte maturation-associated long intergenic non-coding RNA	lincRNA
ENSG00000175066	9837	256356	GK5	4.23379	0.499949	0.000203612	0.00512654	glycerol kinase 5 (putative)	protein_coding
ENSG00000148341	2982	56904	SH3GLB2	5.4553	-0.303154	0.000203655	0.00512654	SH3 domain containing GRB2 like, endophilin B2	protein_coding
ENSG00000204177	4294	399761	BMS1P1	1.92419	0.707448	0.000203221	0.00512654	BMS1, ribosome biogenesis factor pseudogene 1	transcribed_unprocessed_pseudogene
ENSG00000265401	461	#N/A	AC093484.4	2.6506	-1.67482	0.000206917	0.00517402	#N/A	antisense_RNA
ENSG00000089248	1735	10961	ERP29	6.92647	-0.33217	0.000206183	0.00517402	endoplasmic reticulum protein 29	protein_coding
ENSG00000230551	8636	#N/A	AC021078.1	4.53709	0.487802	0.000205831	0.00517402	#N/A	processed_transcript
ENSG00000005882	2384	5164	PDK2	3.76097	-0.313636	0.00020639	0.00517402	pyruvate dehydrogenase kinase 2	protein_coding
ENSG00000076108	8831	11176	BAZ2A	7.65407	0.258907	0.000206894	0.00517402	bromodomain adjacent to zinc finger domain 2A	protein_coding
ENSG00000263165	512	#N/A	AC087292.1	1.57518	-0.83468	0.000207255	0.0051756	#N/A	antisense_RNA
ENSG00000179085	517	54344	DPM3	2.34487	-0.41772	0.00020959	0.00517958	dolichyl-phosphate mannosyltransferase subunit 3	protein_coding
ENSG00000105258	542	5438	POLR2I	2.85762	-0.359176	0.000209037	0.00517958	RNA polymerase II subunit I	protein_coding
ENSG00000105379	3551	2109	ETFB	4.43877	-0.33873	0.000209618	0.00517958	electron transfer flavoprotein beta subunit	protein_coding
ENSG00000175567	2113	7351	UCP2	8.07224	-0.384607	0.000208126	0.00517958	uncoupling protein 2	protein_coding
ENSG00000267580	659	#N/A	AC008738.3	1.76027	-0.849562	0.000209055	0.00517958	#N/A	antisense_RNA
ENSG00000173486	637	2286	FKBP2	3.65374	-0.336151	0.000208505	0.00517958	FK506 binding protein 2	protein_coding
ENSG00000283709	868	387644	FAM238C	0.523102	0.57705	0.000208336	0.00517958	family with sequence similarity 238 member C (non-protein coding)	transcribed_unprocessed_pseudogene
ENSG00000134294	4888	54407	SLC38A2	6.7541	0.31755	0.000209475	0.00517958	solute carrier family 38 member 2	protein_coding
ENSG00000184677	1855	9923	ZBTB40	5.73195	0.24403	0.000210159	0.00518612	zinc finger and BTB domain containing 40	protein_coding
ENSG00000214517	2677	51400	PPME1	3.74441	-0.194478	0.000210715	0.0051899	protein phosphatase methylesterase 1	protein_coding
ENSG00000144026	5593	84874	ZNF514	3.28106	0.489688	0.000210864	0.0051899	zinc finger protein 514	protein_coding
ENSG00000126005	1227	101410538	MMP24OS	4.80006	-0.325076	0.000211757	0.00519078	MMP24 opposite strand	protein_coding
ENSG00000170836	4778	8493	PPM1D	4.03178	0.210481	0.000211576	0.00519078	protein phosphatase, Mg2+/Mn2+ dependent 1D	protein_coding
ENSG00000101109	6342	6789	STK4	7.91961	0.245717	0.000212004	0.00519078	serine/threonine kinase 4	protein_coding
ENSG00000284735	399	#N/A	AL139424.3	1.36507	2.15703	0.000211774	0.00519078	#N/A	lincRNA
ENSG00000107223	790	8721	EDF1	6.3317	-0.376551	0.000212968	0.00520084	endothelial differentiation related factor 1	protein_coding
ENSG00000013375	605	5238	PGM3	3.16585	0.232872	0.000212769	0.00520084	phosphoglucomutase 3	protein_coding
ENSG00000171159	713	79095	C9orf16	4.82838	-0.416988	0.000213966	0.00521844	chromosome 9 open reading frame 16	protein_coding
ENSG00000136152	531	83548	COG3	4.54701	0.176465	0.000214658	0.0052194	component of oligomeric golgi complex 3	protein_coding
ENSG00000122390	2735	79903	NAA60	5.48953	-0.225846	0.000214838	0.0052194	N(alpha)-acetyltransferase 60, NatF catalytic subunit	protein_coding
ENSG00000119778	8103	54454	ATAD2B	4.52946	0.408494	0.000214402	0.0052194	ATPase family, AAA domain containing 2B	protein_coding
ENSG00000176473	705	79446	WDR25	2.08208	-0.306033	0.000215313	0.00522419	WD repeat domain 25	protein_coding
ENSG00000164897	1353	83590	TMUB1	4.33524	-0.384235	0.000216897	0.00522755	transmembrane and ubiquitin like domain containing 1	protein_coding
ENSG00000156504	4246	159090	FAM122B	5.05341	0.211301	0.00021697	0.00522755	family with sequence similarity 122B	protein_coding
ENSG00000196235	558	6829	SUPT5H	6.59611	-0.184313	0.00021712	0.00522755	SPT5 homolog, DSIF elongation factor subunit	protein_coding
ENSG00000166004	8057	85459	CEP295	4.05187	0.332926	0.000215777	0.00522755	centrosomal protein 295	protein_coding
ENSG00000115685	976	5510	PPP1R7	5.17872	-0.246689	0.00021674	0.00522755	protein phosphatase 1 regulatory subunit 7	protein_coding
ENSG00000261759	1137	#N/A	AC099518.5	1.32927	-0.676657	0.000216483	0.00522755	#N/A	antisense_RNA
ENSG00000148308	2406	9328	GTF3C5	4.82914	-0.218118	0.000219465	0.00527726	general transcription factor IIIC subunit 5	protein_coding
ENSG00000198625	909	4194	MDM4	5.93306	0.300396	0.000221382	0.00528216	MDM4, p53 regulator	protein_coding
ENSG00000144224	4006	23190	UBXN4	6.39383	0.309727	0.000221274	0.00528216	UBX domain protein 4	protein_coding
ENSG00000196233	10342	84458	LCOR	5.45333	0.290448	0.00022132	0.00528216	ligand dependent nuclear receptor corepressor	protein_coding
ENSG00000066739	13684	55102	ATG2B	5.29173	0.346421	0.000220052	0.00528216	autophagy related 2B	protein_coding
ENSG00000284178	1101	#N/A	AC221035.1	0.74597	0.914491	0.000221528	0.00528216	#N/A	pseudogene
ENSG00000158716	729	54935	DUSP23	3.03988	-0.361101	0.000221916	0.00528216	dual specificity phosphatase 23	protein_coding
ENSG00000257698	451	#N/A	AC084033.3	0.942014	-0.382131	0.00022187	0.00528216	#N/A	lincRNA
ENSG00000141741	1999	84299	MIEN1	4.46609	-0.28498	0.000221555	0.00528216	migration and invasion enhancer 1	protein_coding
ENSG00000173200	2156	165631	PARP15	5.70082	0.427351	0.000223066	0.00530283	poly(ADP-ribose) polymerase family member 15	protein_coding
ENSG00000173928	1684	126074	SWSAP1	1.5744	-0.328802	0.000224271	0.00531262	SWIM-type zinc finger 7 associated protein 1	protein_coding
ENSG00000267023	3725	#N/A	LRRC37A16P	1.82749	0.438868	0.000224566	0.00531262	leucine rich repeat containing 37 member A16, pseudogene	transcribed_unprocessed_pseudogene
ENSG00000113732	1433	8992	ATP6V0E1	6.83628	-0.27437	0.00022404	0.00531262	ATPase H+ transporting V0 subunit e1	protein_coding
ENSG00000105341	1454	55101	DMAC2	4.05253	-0.227773	0.000224608	0.00531262	distal membrane arm assembly complex 2	protein_coding
ENSG00000233013	1795	#N/A	FAM157B	4.09316	0.954572	0.000225054	0.00531646	family with sequence similarity 157 member B (non-protein coding)	transcribed_unprocessed_pseudogene
ENSG00000173545	1699	90441	ZNF622	4.24664	-0.23355	0.000225892	0.00531796	zinc finger protein 622	protein_coding
ENSG00000132424	5112	25957	PNISR	7.16811	0.399491	0.000225471	0.00531796	PNN interacting serine and arginine rich protein	protein_coding
ENSG00000105058	1168	26017	FAM32A	5.8632	-0.190196	0.000225965	0.00531796	family with sequence similarity 32 member A	protein_coding
ENSG00000132589	2756	2319	FLOT2	8.04089	-0.363119	0.000228855	0.00533746	flotillin 2	protein_coding
ENSG00000204316	1888	64978	MRPL38	4.47551	-0.324038	0.000228465	0.00533746	mitochondrial ribosomal protein L38	protein_coding
ENSG00000130811	1103	8666	EIF3G	6.7874	-0.345386	0.000230234	0.00533746	eukaryotic translation initiation factor 3 subunit G	protein_coding
ENSG00000099797	484	9524	TECR	5.22094	-0.338613	0.000231619	0.00533746	trans-2,3-enoyl-CoA reductase	protein_coding
ENSG00000149925	2384	226	ALDOA	8.81636	-0.341219	0.000229533	0.00533746	aldolase, fructose-bisphosphate A	protein_coding
ENSG00000164941	735	55656	INTS8	5.09131	0.196029	0.000231411	0.00533746	integrator complex subunit 8	protein_coding
ENSG00000241489	2635	#N/A	AC244197.3	3.36392	0.833356	0.000228119	0.00533746	#N/A	protein_coding
ENSG00000106330	1053	64598	MOSPD3	2.91606	-0.377215	0.000229937	0.00533746	motile sperm domain containing 3	protein_coding
ENSG00000119608	3359	283571	PROX2	-0.0754789	0.641011	0.000227229	0.00533746	prospero homeobox 2	protein_coding
ENSG00000153933	8660	8526	DGKE	3.63238	0.332182	0.000231609	0.00533746	diacylglycerol kinase epsilon	protein_coding
ENSG00000124562	842	6631	SNRPC	4.47132	-0.316721	0.000231501	0.00533746	small nuclear ribonucleoprotein polypeptide C	protein_coding
ENSG00000038219	10565	259282	BOD1L1	7.22998	0.466191	0.000228801	0.00533746	biorientation of chromosomes in cell division 1 like 1	protein_coding
ENSG00000230982	465	#N/A	DSTNP1	0.805723	0.751156	0.000228959	0.00533746	destrin, actin depolymerizing factor pseudogene 1	processed_pseudogene
ENSG00000243477	1330	24142	NAT6	2.77699	-0.365112	0.000229025	0.00533746	N-acetyltransferase 6	protein_coding
ENSG00000224186	2479	#N/A	C5orf66	1.60625	0.926044	0.000229094	0.00533746	chromosome 5 open reading frame 66	antisense_RNA
ENSG00000168002	827	5436	POLR2G	5.00657	-0.239755	0.000230504	0.00533746	RNA polymerase II subunit G	protein_coding
ENSG00000188056	2070	285852	TREML4	1.99443	1.09138	0.000230888	0.00533746	triggering receptor expressed on myeloid cells like 4	protein_coding
ENSG00000074071	1040	65993	MRPS34	4.52685	-0.380415	0.000231921	0.00533787	mitochondrial ribosomal protein S34	protein_coding
ENSG00000117625	564	55758	RCOR3	5.04559	0.258373	0.000232801	0.00535157	REST corepressor 3	protein_coding
ENSG00000130305	2269	55695	NSUN5	4.4615	-0.247675	0.000233602	0.0053569	NOP2/Sun RNA methyltransferase family member 5	protein_coding
ENSG00000168939	9019	10251	SPRY3	1.36793	0.54776	0.000233529	0.0053569	sprouty RTK signaling antagonist 3	protein_coding
ENSG00000187605	11388	200424	TET3	6.10382	0.341867	0.000233985	0.00535915	tet methylcytosine dioxygenase 3	protein_coding
ENSG00000111860	7673	387119	CEP85L	4.78219	0.458445	0.000234271	0.00535917	centrosomal protein 85 like	protein_coding
ENSG00000103066	1346	23659	PLA2G15	3.11741	-0.334408	0.000235249	0.00536197	phospholipase A2 group XV	protein_coding
ENSG00000164327	9543	253260	RICTOR	6.4236	0.591759	0.000235041	0.00536197	RPTOR independent companion of MTOR complex 2	protein_coding
ENSG00000003436	3649	7035	TFPI	2.40553	0.416342	0.000234702	0.00536197	tissue factor pathway inhibitor	protein_coding
ENSG00000178904	2456	147991	DPY19L3	4.15872	0.429318	0.000236007	0.00537274	dpy-19 like C-mannosyltransferase 3	protein_coding
ENSG00000116198	6424	9731	CEP104	4.45945	0.251735	0.000236981	0.00538839	centrosomal protein 104	protein_coding
ENSG00000145782	4333	9140	ATG12	5.11165	0.214294	0.000238055	0.00540627	autophagy related 12	protein_coding
ENSG00000187838	1689	57048	PLSCR3	4.66423	-0.320252	0.000241409	0.00542426	phospholipid scramblase 3	protein_coding
ENSG00000284009	1689	57048	PLSCR3	4.66423	-0.320252	0.000241409	0.00542426	phospholipid scramblase 3	protein_coding
ENSG00000175854	466	375757	SWI5	2.14294	-0.326092	0.000239701	0.00542426	SWI5 homologous recombination repair protein	protein_coding
ENSG00000167565	1515	29946	SERTAD3	3.90634	-0.271665	0.000240239	0.00542426	SERTA domain containing 3	protein_coding
ENSG00000188529	3487	10772	SRSF10	5.78307	0.237886	0.000240012	0.00542426	serine and arginine rich splicing factor 10	protein_coding
ENSG00000240890	2247	#N/A	AC020633.1	-1.33224	1.04658	0.000240437	0.00542426	#N/A	processed_pseudogene
ENSG00000198399	2035	50618	ITSN2	6.6359	0.350236	0.00024014	0.00542426	intersectin 2	protein_coding
ENSG00000105171	3385	10775	POP4	4.19426	-0.22332	0.000240635	0.00542426	POP4 homolog, ribonuclease P/MRP subunit	protein_coding
ENSG00000281951	1143	#N/A	AC093627.11	1.84402	0.926116	0.000241444	0.00542426	#N/A	processed_transcript
ENSG00000258682	576	#N/A	AL132989.1	-1.17835	1.03697	0.000242621	0.00543772	#N/A	sense_overlapping
ENSG00000152520	2443	255967	PAN3	6.11523	0.259336	0.000242592	0.00543772	PAN3 poly(A) specific ribonuclease subunit	protein_coding
ENSG00000145246	6655	57205	ATP10D	4.17981	0.375558	0.000243013	0.00544002	ATPase phospholipid transporting 10D (putative)	protein_coding
ENSG00000248485	1424	654790	PCP4L1	-1.12731	0.989563	0.000243881	0.00545297	Purkinje cell protein 4 like 1	protein_coding
ENSG00000101191	8477	11083	DIDO1	6.37674	0.16027	0.000244172	0.00545299	death inducer-obliterator 1	protein_coding
ENSG00000173575	7764	1106	CHD2	7.38059	0.230945	0.000244672	0.00545767	chromodomain helicase DNA binding protein 2	protein_coding
ENSG00000142507	852	5694	PSMB6	4.86632	-0.322833	0.000245492	0.00546299	proteasome subunit beta 6	protein_coding
ENSG00000213442	528	#N/A	RPL18AP3	-1.4483	-1.13981	0.000245485	0.00546299	ribosomal protein L18a pseudogene 3	processed_pseudogene
ENSG00000275236	1460	#N/A	AC009120.5	-0.487172	-0.953432	0.00024668	0.00546356	#N/A	lincRNA
ENSG00000240972	939	4282	MIF	4.25171	-0.472846	0.000246149	0.00546356	macrophage migration inhibitory factor	protein_coding
ENSG00000276701	939	4282	MIF	4.25171	-0.472846	0.000246149	0.00546356	macrophage migration inhibitory factor	protein_coding
ENSG00000140526	558	11057	ABHD2	7.70879	0.396276	0.000246523	0.00546356	abhydrolase domain containing 2	protein_coding
ENSG00000092199	3301	3183	HNRNPC	8.31917	-0.156307	0.00024715	0.00546753	heterogeneous nuclear ribonucleoprotein C (C1/C2)	protein_coding
ENSG00000146858	1753	92092	ZC3HAV1L	-0.48358	0.718515	0.000247768	0.00546833	zinc finger CCCH-type containing, antiviral 1 like	protein_coding
ENSG00000153207	7041	25909	AHCTF1	6.31888	0.379127	0.000247673	0.00546833	AT-hook containing transcription factor 1	protein_coding
ENSG00000110876	2256	6404	SELPLG	8.93439	-0.300434	0.00024841	0.00546967	selectin P ligand	protein_coding
ENSG00000109534	1011	54433	GAR1	2.85003	-0.288842	0.000248235	0.00546967	GAR1 ribonucleoprotein	protein_coding
ENSG00000270392	1834	767846	PFN1P2	1.616	0.928562	0.000250428	0.00550766	profilin 1 pseudogene 2	transcribed_processed_pseudogene
ENSG00000130489	992	9997	SCO2	4.05734	-0.680597	0.000251395	0.00552247	SCO2, cytochrome c oxidase assembly protein	protein_coding
ENSG00000100092	2858	23616	SH3BP1	6.79403	-0.265907	0.000252425	0.00553861	SH3 domain binding protein 1	protein_coding
ENSG00000079462	1003	5050	PAFAH1B3	2.50867	-0.405933	0.000253154	0.00554169	platelet activating factor acetylhydrolase 1b catalytic subunit 3	protein_coding
ENSG00000087274	3059	118	ADD1	7.74256	-0.132354	0.000253122	0.00554169	adducin 1	protein_coding
ENSG00000134982	524	324	APC	5.257	0.434002	0.000253567	0.00554427	APC, WNT signaling pathway regulator	protein_coding
ENSG00000235298	390	#N/A	AL354733.3	0.974914	0.764292	0.000254172	0.00555105	#N/A	antisense_RNA
ENSG00000144021	1533	9391	CIAO1	5.73746	0.145586	0.000256052	0.00556052	cytosolic iron-sulfur assembly component 1	protein_coding
ENSG00000117419	1103	79033	ERI3	3.43666	-0.296382	0.000256085	0.00556052	ERI1 exoribonuclease family member 3	protein_coding
ENSG00000173264	1274	56834	GPR137	3.29443	-0.338068	0.000255998	0.00556052	G protein-coupled receptor 137	protein_coding
ENSG00000142409	1925	126208	ZNF787	4.40413	-0.339031	0.000255635	0.00556052	zinc finger protein 787	protein_coding
ENSG00000214491	3392	730005	SEC14L6	-1.16444	0.626379	0.000255436	0.00556052	SEC14 like lipid binding 6	protein_coding
ENSG00000102898	2321	10204	NUTF2	4.86375	-0.261585	0.000256557	0.00556435	nuclear transport factor 2	protein_coding
ENSG00000100949	735	5875	RABGGTA	4.18454	-0.242582	0.000257825	0.00558541	Rab geranylgeranyltransferase alpha subunit	protein_coding
ENSG00000175573	1619	83638	C11orf68	4.93048	-0.304616	0.000258594	0.00558919	chromosome 11 open reading frame 68	protein_coding
ENSG00000103363	582	6923	ELOB	6.0103	-0.372928	0.000258392	0.00558919	elongin B	protein_coding
ENSG00000137504	4329	58487	CREBZF	5.46869	0.394103	0.000259189	0.0055892	CREB/ATF bZIP transcription factor	protein_coding
ENSG00000132792	1925	56259	CTNNBL1	4.84808	-0.269505	0.000259075	0.0055892	catenin beta like 1	protein_coding
ENSG00000173875	4554	163049	ZNF791	4.31023	0.187408	0.00026022	0.00560501	zinc finger protein 791	protein_coding
ENSG00000112561	1626	7942	TFEB	5.7881	-0.363494	0.00026191	0.00563496	transcription factor EB	protein_coding
ENSG00000165359	3904	203522	INTS6L	4.84685	0.288139	0.00026245	0.00564012	integrator complex subunit 6 like	protein_coding
ENSG00000010256	955	7384	UQCRC1	5.72646	-0.308769	0.000263283	0.00564513	ubiquinol-cytochrome c reductase core protein 1	protein_coding
ENSG00000169429	1705	3576	CXCL8	3.70028	0.898042	0.00026304	0.00564513	C-X-C motif chemokine ligand 8	protein_coding
ENSG00000162585	2280	199990	FAAP20	4.4218	-0.31929	0.000265147	0.00566816	Fanconi anemia core complex associated protein 20	protein_coding
ENSG00000132549	2822	157680	VPS13B	5.71876	0.443236	0.000265459	0.00566816	vacuolar protein sorting 13 homolog B	protein_coding
ENSG00000153774	663	10428	CFDP1	4.13427	-0.265002	0.000265563	0.00566816	craniofacial development protein 1	protein_coding
ENSG00000127366	1151	54429	TAS2R5	-0.838805	0.740703	0.000264896	0.00566816	taste 2 receptor member 5	protein_coding
ENSG00000116685	2815	90231	KIAA2013	5.79531	-0.278222	0.0002663	0.00567744	KIAA2013	protein_coding
ENSG00000167985	1077	54949	SDHAF2	4.48082	-0.260815	0.000266821	0.00568017	succinate dehydrogenase complex assembly factor 2	protein_coding
ENSG00000115241	2311	5496	PPM1G	5.86695	-0.271463	0.000267032	0.00568017	protein phosphatase, Mg2+/Mn2+ dependent 1G	protein_coding
ENSG00000262312	2775	#N/A	AC004494.1	1.30023	0.690543	0.000268349	0.00569531	#N/A	antisense_RNA
ENSG00000186010	1166	51079	NDUFA13	5.29251	-0.373446	0.000268118	0.00569531	NADH:ubiquinone oxidoreductase subunit A13	protein_coding
ENSG00000183542	930	8302	KLRC4	1.44151	1.12422	0.000268841	0.00569931	killer cell lectin like receptor C4	protein_coding
ENSG00000175455	374	64770	CCDC14	4.17642	0.428919	0.000270131	0.0057202	coiled-coil domain containing 14	protein_coding
ENSG00000127947	3406	5782	PTPN12	6.53164	0.354436	0.000270997	0.00573208	protein tyrosine phosphatase, non-receptor type 12	protein_coding
ENSG00000196465	1305	140465	MYL6B	1.33834	-0.380279	0.000273175	0.00577167	myosin light chain 6B	protein_coding
ENSG00000058799	1602	54432	YIPF1	4.55375	-0.282266	0.000273882	0.00578011	Yip1 domain family member 1	protein_coding
ENSG00000169155	5965	23099	ZBTB43	3.95045	0.240054	0.000276389	0.00582225	zinc finger and BTB domain containing 43	protein_coding
ENSG00000256007	388	#N/A	ARAP1-AS1	2.4246	-1.16131	0.000276808	0.00582225	ARAP1 antisense RNA 1	antisense_RNA
ENSG00000163634	990	80145	THOC7	4.21385	-0.237667	0.000276547	0.00582225	THO complex 7	protein_coding
ENSG00000102879	937	11151	CORO1A	10.0314	-0.288261	0.000277881	0.00582913	coronin 1A	protein_coding
ENSG00000108528	1897	8402	SLC25A11	5.00058	-0.243664	0.000278685	0.00582913	solute carrier family 25 member 11	protein_coding
ENSG00000251249	2652	#N/A	AC097375.3	0.127146	2.04956	0.000277597	0.00582913	#N/A	processed_transcript
ENSG00000105204	2724	9149	DYRK1B	3.14801	-0.268907	0.000278664	0.00582913	dual specificity tyrosine phosphorylation regulated kinase 1B	protein_coding
ENSG00000281320	2724	9149	DYRK1B	3.14801	-0.268907	0.000278664	0.00582913	dual specificity tyrosine phosphorylation regulated kinase 1B	protein_coding
ENSG00000278558	1220	728229	TMEM191B	-0.503146	-1.22665	0.000279982	0.00584975	transmembrane protein 191B	protein_coding
ENSG00000157106	16115	23049	SMG1	7.45578	0.480791	0.000282564	0.00589715	SMG1, nonsense mediated mRNA decay associated PI3K related kinase	protein_coding
ENSG00000224740	1583	10211	FLOT1	5.10481	-0.645952	0.000284302	0.00592685	flotillin 1	protein_coding
ENSG00000232295	488	#N/A	AL589935.1	0.750339	0.912659	0.000284962	0.00592747	#N/A	processed_transcript
ENSG00000125970	6430	22913	RALY	6.90635	-0.254965	0.000284789	0.00592747	RALY heterogeneous nuclear ribonucleoprotein	protein_coding
ENSG00000237550	636	#N/A	RPL9P9	3.87322	-0.741342	0.000286719	0.00593231	ribosomal protein L9 pseudogene 9	transcribed_processed_pseudogene
ENSG00000101161	3044	24148	PRPF6	6.30672	-0.285518	0.000285715	0.00593231	pre-mRNA processing factor 6	protein_coding
ENSG00000244270	403	#N/A	RPL32P29	1.00012	-0.432201	0.000286773	0.00593231	#N/A	processed_pseudogene
ENSG00000183718	763	84851	TRIM52	4.97494	0.227634	0.000286259	0.00593231	tripartite motif containing 52	protein_coding
ENSG00000184840	1473	54732	TMED9	5.9941	-0.311725	0.000285886	0.00593231	transmembrane p24 trafficking protein 9	protein_coding
ENSG00000104679	271	203069	R3HCC1	3.78672	-0.286194	0.000287816	0.00594736	R3H domain and coiled-coil containing 1	protein_coding
ENSG00000164463	2466	153222	CREBRF	6.26922	0.424545	0.000288642	0.00595788	CREB3 regulatory factor	protein_coding
ENSG00000116497	725	64766	S100PBP	4.76373	0.172263	0.000289969	0.00597871	S100P binding protein	protein_coding
ENSG00000129925	3691	58986	TMEM8A	6.1802	-0.312893	0.000291877	0.00601145	transmembrane protein 8A	protein_coding
ENSG00000089327	763	53827	FXYD5	7.50676	-0.426045	0.000293084	0.0060297	FXYD domain containing ion transport regulator 5	protein_coding
ENSG00000167077	4020	150365	MEI1	3.67103	-0.339628	0.000294386	0.00604988	meiotic double-stranded break formation protein 1	protein_coding
ENSG00000128271	549	135	ADORA2A	4.86189	-0.322757	0.000295552	0.00605274	adenosine A2a receptor	protein_coding
ENSG00000052749	1919	23223	RRP12	5.52327	-0.415225	0.000295666	0.00605274	ribosomal RNA processing 12 homolog	protein_coding
ENSG00000163154	1178	79626	TNFAIP8L2	5.59923	-0.275253	0.000297254	0.00605274	TNF alpha induced protein 8 like 2	protein_coding
ENSG00000101901	4133	79868	ALG13	4.58384	0.259764	0.000295937	0.00605274	ALG13, UDP-N-acetylglucosaminyltransferase subunit	protein_coding
ENSG00000079459	741	2222	FDFT1	5.7891	-0.208814	0.000297049	0.00605274	farnesyl-diphosphate farnesyltransferase 1	protein_coding
ENSG00000101639	3793	55125	CEP192	4.85823	0.35414	0.00029668	0.00605274	centrosomal protein 192	protein_coding
ENSG00000105393	1470	29086	BABAM1	5.47195	-0.291558	0.000297423	0.00605274	BRISC and BRCA1 A complex member 1	protein_coding
ENSG00000185627	1991	5719	PSMD13	6.09521	-0.234919	0.000296298	0.00605274	proteasome 26S subunit, non-ATPase 13	protein_coding
ENSG00000185813	5147	5833	PCYT2	3.64647	-0.303472	0.000295664	0.00605274	phosphate cytidylyltransferase 2, ethanolamine	protein_coding
ENSG00000198466	6882	84914	ZNF587	4.45465	0.459874	0.000298441	0.00606691	zinc finger protein 587	protein_coding
ENSG00000116857	1529	252839	TMEM9	3.32167	-0.342537	0.00030029	0.00607541	transmembrane protein 9	protein_coding
ENSG00000078747	6401	83737	ITCH	6.12015	0.331122	0.000300029	0.00607541	itchy E3 ubiquitin protein ligase	protein_coding
ENSG00000214253	745	51024	FIS1	5.39181	-0.306515	0.000300475	0.00607541	fission, mitochondrial 1	protein_coding
ENSG00000065243	2632	5586	PKN2	5.74625	0.515564	0.000300292	0.00607541	protein kinase N2	protein_coding
ENSG00000228340	651	284757	MIR646HG	0.98862	0.62784	0.000300186	0.00607541	MIR646 host gene	lincRNA
ENSG00000105671	1830	54555	DDX49	4.32284	-0.262369	0.000301018	0.00607985	DEAD-box helicase 49	protein_coding
ENSG00000145990	8061	54438	GFOD1	3.85296	0.364379	0.000301596	0.00608498	glucose-fructose oxidoreductase domain containing 1	protein_coding
ENSG00000167468	919	2879	GPX4	6.1798	-0.353743	0.000302034	0.00608729	glutathione peroxidase 4	protein_coding
ENSG00000168259	2022	7266	DNAJC7	5.68677	-0.217118	0.000303408	0.00610844	DnaJ heat shock protein family (Hsp40) member C7	protein_coding
ENSG00000275527	479	#N/A	AC100835.2	-0.359831	-1.2894	0.00030388	0.00611141	#N/A	lincRNA
ENSG00000176410	2485	84277	DNAJC30	2.21539	-0.354919	0.000306774	0.00614988	DnaJ heat shock protein family (Hsp40) member C30	protein_coding
ENSG00000172663	3534	80194	TMEM134	3.7893	-0.246712	0.000306737	0.00614988	transmembrane protein 134	protein_coding
ENSG00000230325	494	#N/A	AL359921.1	-0.859644	0.750442	0.000306422	0.00614988	#N/A	antisense_RNA
ENSG00000188158	8761	4810	NHS	2.81359	0.650854	0.000307767	0.00615665	NHS actin remodeling regulator	protein_coding
ENSG00000262633	889	#N/A	AC005670.2	1.46446	0.492666	0.000307561	0.00615665	#N/A	protein_coding
ENSG00000149823	723	738	VPS51	6.24061	-0.369374	0.000308268	0.00616012	VPS51, GARP complex subunit	protein_coding
ENSG00000131016	6597	9590	AKAP12	2.07603	0.713976	0.000312926	0.00618113	A-kinase anchoring protein 12	protein_coding
ENSG00000178567	8126	9852	EPM2AIP1	4.38657	0.376216	0.000311373	0.00618113	EPM2A interacting protein 1	protein_coding
ENSG00000113971	4493	27031	NPHP3	4.10828	0.396384	0.000313221	0.00618113	nephrocystin 3	protein_coding
ENSG00000176101	896	8636	SSNA1	4.62732	-0.340055	0.000313136	0.00618113	SS nuclear autoantigen 1	protein_coding
ENSG00000126773	17339	64430	PCNX4	4.91225	0.300125	0.000312557	0.00618113	pecanex homolog 4	protein_coding
ENSG00000001629	6081	54467	ANKIB1	4.80539	0.348584	0.000313264	0.00618113	ankyrin repeat and IBR domain containing 1	protein_coding
ENSG00000214018	1163	#N/A	RRM2P3	-1.22075	0.811069	0.000311597	0.00618113	ribonucleotide reductase M2 polypeptide pseudogene 3	processed_pseudogene
ENSG00000159069	1932	54461	FBXW5	6.21435	-0.293692	0.000309923	0.00618113	F-box and WD repeat domain containing 5	protein_coding
ENSG00000185298	2468	339230	CCDC137	4.07843	-0.249409	0.000311254	0.00618113	coiled-coil domain containing 137	protein_coding
ENSG00000122971	1950	35	ACADS	3.19717	-0.332845	0.000312908	0.00618113	acyl-CoA dehydrogenase short chain	protein_coding
ENSG00000182518	1179	90736	FAM104B	2.24291	-0.253177	0.000310827	0.00618113	family with sequence similarity 104 member B	protein_coding
ENSG00000169919	2300	2990	GUSB	5.35202	-0.234003	0.000310761	0.00618113	glucuronidase beta	protein_coding
ENSG00000099942	5325	1399	CRKL	6.50867	0.176279	0.000313857	0.00618635	CRK like proto-oncogene, adaptor protein	protein_coding
ENSG00000198816	662	140467	ZNF358	2.64024	-0.498161	0.000316186	0.00619976	zinc finger protein 358	protein_coding
ENSG00000112514	1054	51596	CUTA	5.192	-0.39735	0.000315411	0.00619976	cutA divalent cation tolerance homolog	protein_coding
ENSG00000005100	5618	56919	DHX33	3.59353	0.211906	0.000315884	0.00619976	DEAH-box helicase 33	protein_coding
ENSG00000276729	302	#N/A	Metazoa_SRP	-0.517342	1.53075	0.00031489	0.00619976	Metazoan signal recognition particle RNA	misc_RNA
ENSG00000077264	710	5063	PAK3	-0.630645	0.968341	0.000315832	0.00619976	p21 (RAC1) activated kinase 3	protein_coding
ENSG00000113448	8232	5144	PDE4D	4.00175	0.406897	0.000316601	0.00620143	phosphodiesterase 4D	protein_coding
ENSG00000174276	1306	741	ZNHIT2	1.93612	-0.43175	0.000318335	0.00622242	zinc finger HIT-type containing 2	protein_coding
ENSG00000169682	829	83985	SPNS1	4.81562	-0.305735	0.00031808	0.00622242	sphingolipid transporter 1 (putative)	protein_coding
ENSG00000130479	585	55201	MAP1S	5.03234	-0.332003	0.000322054	0.00623183	microtubule associated protein 1S	protein_coding
ENSG00000167996	530	2495	FTH1	10.8636	-0.417286	0.000320501	0.00623183	ferritin heavy chain 1	protein_coding
ENSG00000109536	1074	2483	FRG1	2.0153	-0.278419	0.00032083	0.00623183	FSHD region gene 1	protein_coding
ENSG00000275145	1074	2483	FRG1	2.0153	-0.278419	0.00032083	0.00623183	FSHD region gene 1	protein_coding
ENSG00000283153	1074	2483	FRG1	2.0153	-0.278419	0.00032083	0.00623183	FSHD region gene 1	protein_coding
ENSG00000283630	1074	2483	FRG1	2.0153	-0.278419	0.00032083	0.00623183	FSHD region gene 1	protein_coding
ENSG00000100246	1504	10126	DNAL4	2.74843	-0.238731	0.000319825	0.00623183	dynein axonemal light chain 4	protein_coding
ENSG00000224782	884	10471	PFDN6	1.45149	-0.263287	0.000322462	0.00623183	prefoldin subunit 6	protein_coding
ENSG00000237335	884	10471	PFDN6	1.45149	-0.263287	0.000322462	0.00623183	prefoldin subunit 6	protein_coding
ENSG00000110395	11231	867	CBL	7.1928	0.374966	0.000321149	0.00623183	Cbl proto-oncogene	protein_coding
ENSG00000167925	1827	84514	GHDC	4.32631	-0.259174	0.000321985	0.00623183	GH3 domain containing	protein_coding
ENSG00000215883	5777	606495	CYB5RL	2.70395	0.274484	0.000323314	0.00624188	cytochrome b5 reductase like	protein_coding
ENSG00000029363	7719	9774	BCLAF1	6.87862	0.299463	0.000323655	0.00624207	BCL2 associated transcription factor 1	protein_coding
ENSG00000074800	1783	2023	ENO1	8.57551	-0.327714	0.000324383	0.00624968	enolase 1	protein_coding
ENSG00000175213	2442	79797	ZNF408	3.18021	-0.308507	0.000327382	0.00625287	zinc finger protein 408	protein_coding
ENSG00000154144	1634	84897	TBRG1	5.54456	0.193336	0.000327155	0.00625287	transforming growth factor beta regulator 1	protein_coding
ENSG00000267680	547	7767	ZNF224	4.77793	0.24083	0.000326726	0.00625287	zinc finger protein 224	protein_coding
ENSG00000104976	1542	6618	SNAPC2	3.3392	-0.396051	0.000325855	0.00625287	small nuclear RNA activating complex polypeptide 2	protein_coding
ENSG00000129292	3229	51105	PHF20L1	5.79593	0.372803	0.00032538	0.00625287	PHD finger protein 20 like 1	protein_coding
ENSG00000134590	1181	8933	RTL8C	3.79806	-0.318229	0.000326371	0.00625287	retrotransposon Gag like 8C	protein_coding
ENSG00000157764	8294	673	BRAF	5.08379	0.274786	0.000326424	0.00625287	B-Raf proto-oncogene, serine/threonine kinase	protein_coding
ENSG00000163681	556	7871	SLMAP	5.21119	0.280529	0.000326666	0.00625287	sarcolemma associated protein	protein_coding
ENSG00000186367	2354	100127206	KIAA1024L	-0.0911135	2.12716	0.000327874	0.00625287	KIAA1024 like	protein_coding
ENSG00000158019	874	9577	BABAM2	4.34759	-0.26022	0.000327723	0.00625287	BRISC and BRCA1 A complex member 2	protein_coding
ENSG00000175482	1486	57804	POLD4	5.57711	-0.310268	0.000328217	0.00625308	DNA polymerase delta 4, accessory subunit	protein_coding
ENSG00000188994	1096	23036	ZNF292	5.38129	0.507341	0.000328769	0.00625726	zinc finger protein 292	protein_coding
ENSG00000275557	447	#N/A	AC242842.1	1.17199	-0.361424	0.00033239	0.0062601	#N/A	lincRNA
ENSG00000233927	1523	6234	RPS28	8.02866	-0.447215	0.000332097	0.0062601	ribosomal protein S28	protein_coding
ENSG00000134186	3693	55119	PRPF38B	6.3025	0.2318	0.000334153	0.0062601	pre-mRNA processing factor 38B	protein_coding
ENSG00000166166	3229	115708	TRMT61A	3.04633	-0.366692	0.000332352	0.0062601	tRNA methyltransferase 61A	protein_coding
ENSG00000130522	1863	3727	JUND	6.71012	-0.372954	0.000334245	0.0062601	JunD proto-oncogene, AP-1 transcription factor subunit	protein_coding
ENSG00000249931	1894	653125	GOLGA8K	-0.915846	0.932951	0.000334035	0.0062601	golgin A8 family member K	protein_coding
ENSG00000224470	7886	342371	ATXN1L	5.46321	0.295745	0.000333106	0.0062601	ataxin 1 like	protein_coding
ENSG00000271533	3685	#N/A	Z83843.1	2.51755	0.683587	0.000330698	0.0062601	#N/A	sense_intronic
ENSG00000166439	7823	254225	RNF169	5.07306	0.415721	0.000330072	0.0062601	ring finger protein 169	protein_coding
ENSG00000124813	1475	860	RUNX2	4.99446	0.288518	0.000331939	0.0062601	runt related transcription factor 2	protein_coding
ENSG00000134313	8735	57498	KIDINS220	6.37431	0.34237	0.000332232	0.0062601	kinase D interacting substrate 220	protein_coding
ENSG00000065413	2798	91526	ANKRD44	6.89733	0.410739	0.000334217	0.0062601	ankyrin repeat domain 44	protein_coding
ENSG00000172336	927	10248	POP7	2.66902	-0.317524	0.000332549	0.0062601	POP7 homolog, ribonuclease P/MRP subunit	protein_coding
ENSG00000159228	595	873	CBR1	3.8543	-0.313125	0.0003342	0.0062601	carbonyl reductase 1	protein_coding
ENSG00000197563	2493	23556	PIGN	3.89685	0.315392	0.000329555	0.0062601	phosphatidylinositol glycan anchor biosynthesis class N	protein_coding
ENSG00000059691	2385	5188	GATB	2.81377	-0.233653	0.000330049	0.0062601	glutamyl-tRNA amidotransferase subunit B	protein_coding
ENSG00000105472	1419	6320	CLEC11A	1.2171	-0.647394	0.000336257	0.00629152	C-type lectin domain containing 11A	protein_coding
ENSG00000196365	2816	9361	LONP1	4.86503	-0.29501	0.000337213	0.00630313	lon peptidase 1, mitochondrial	protein_coding
ENSG00000274021	2257	#N/A	AC024909.3	0.616915	0.673321	0.000337819	0.00630715	#N/A	lincRNA
ENSG00000241886	562	#N/A	AC112496.1	-0.0480142	0.91301	0.000338099	0.00630715	#N/A	sense_intronic
ENSG00000149923	846	5531	PPP4C	6.16575	-0.323865	0.000338873	0.00631533	protein phosphatase 4 catalytic subunit	protein_coding
ENSG00000143543	1287	10899	JTB	6.13344	-0.279442	0.000339363	0.0063182	jumping translocation breakpoint	protein_coding
ENSG00000107290	4067	23064	SETX	7.52372	0.272833	0.000340172	0.006327	senataxin	protein_coding
ENSG00000188732	888	340277	FAM221A	1.35	0.291355	0.000340579	0.00632831	family with sequence similarity 221 member A	protein_coding
ENSG00000184281	1544	10078	TSSC4	4.32491	-0.344517	0.000343218	0.00637105	tumor suppressing subtransferable candidate 4	protein_coding
ENSG00000067225	3016	5315	PKM	8.58683	-0.285808	0.000343896	0.00637733	pyruvate kinase M1/2	protein_coding
ENSG00000172426	2586	221421	RSPH9	-0.301784	-0.613494	0.00034461	0.00638428	radial spoke head 9 homolog	protein_coding
ENSG00000170260	2810	7988	ZNF212	3.66032	-0.212404	0.000345329	0.0063913	zinc finger protein 212	protein_coding
ENSG00000216490	411	10437	IFI30	8.66889	-0.40417	0.000345811	0.00639394	IFI30, lysosomal thiol reductase	protein_coding
ENSG00000177556	4341	475	ATOX1	3.37433	-0.223759	0.000347044	0.00641042	antioxidant 1 copper chaperone	protein_coding
ENSG00000113240	3722	57396	CLK4	5.19663	0.374195	0.000353615	0.00645571	CDC like kinase 4	protein_coding
ENSG00000109586	4307	51809	GALNT7	4.49252	0.373537	0.000352702	0.00645571	polypeptide N-acetylgalactosaminyltransferase 7	protein_coding
ENSG00000198862	7685	26046	LTN1	4.74584	0.49639	0.00035296	0.00645571	listerin E3 ubiquitin protein ligase 1	protein_coding
ENSG00000125458	860	30833	NT5C	3.73513	-0.344679	0.00035285	0.00645571	5', 3'-nucleotidase, cytosolic	protein_coding
ENSG00000264937	240	#N/A	AC100830.2	-0.900662	0.876456	0.000350647	0.00645571	#N/A	antisense_RNA
ENSG00000111110	6353	57460	PPM1H	1.73482	0.376471	0.000353116	0.00645571	protein phosphatase, Mg2+/Mn2+ dependent 1H	protein_coding
ENSG00000105963	2363	11033	ADAP1	5.36998	-0.33263	0.000352658	0.00645571	ArfGAP with dual PH domains 1	protein_coding
ENSG00000178741	1268	9377	COX5A	4.88653	-0.324129	0.000353182	0.00645571	cytochrome c oxidase subunit 5A	protein_coding
ENSG00000198642	5710	55958	KLHL9	4.86321	0.242156	0.000351039	0.00645571	kelch like family member 9	protein_coding
ENSG00000109016	767	25979	DHRS7B	2.76331	-0.268896	0.000351511	0.00645571	dehydrogenase/reductase 7B	protein_coding
ENSG00000164604	4106	54329	GPR85	1.14405	1.77301	0.000353551	0.00645571	G protein-coupled receptor 85	protein_coding
ENSG00000158869	562	2207	FCER1G	7.39051	-0.397762	0.0003504	0.00645571	Fc fragment of IgE receptor Ig	protein_coding
ENSG00000174917	586	125988	C19orf70	3.44429	-0.385713	0.000356098	0.0064635	chromosome 19 open reading frame 70	protein_coding
ENSG00000169976	693	83443	SF3B5	5.08171	-0.346897	0.000357791	0.0064635	splicing factor 3b subunit 5	protein_coding
ENSG00000163344	1280	10654	PMVK	3.76139	-0.365095	0.000358167	0.0064635	phosphomevalonate kinase	protein_coding
ENSG00000173992	1430	9973	CCS	4.31963	-0.302601	0.000354427	0.0064635	copper chaperone for superoxide dismutase	protein_coding
ENSG00000223509	628	#N/A	AC135983.2	3.64588	0.571391	0.000358024	0.0064635	#N/A	transcribed_processed_pseudogene
ENSG00000122484	16993	79871	RPAP2	4.12413	0.333392	0.000357179	0.0064635	RNA polymerase II associated protein 2	protein_coding
ENSG00000134824	385	9415	FADS2	4.11825	-0.862395	0.000356923	0.0064635	fatty acid desaturase 2	protein_coding
ENSG00000213977	1377	30851	TAX1BP3	4.34962	-0.302618	0.000357469	0.0064635	Tax1 binding protein 3	protein_coding
ENSG00000239653	2456	100507062	PSMD6-AS2	1.75285	0.873708	0.000357023	0.0064635	PSMD6 antisense RNA 2	antisense_RNA
ENSG00000274768	2074	284106	CISD3	2.4091	-0.361304	0.000357016	0.0064635	CDGSH iron sulfur domain 3	protein_coding
ENSG00000277972	2074	284106	CISD3	2.4091	-0.361304	0.000357016	0.0064635	CDGSH iron sulfur domain 3	protein_coding
ENSG00000120055	1469	79946	C10orf95	-1.12538	0.680073	0.000357887	0.0064635	chromosome 10 open reading frame 95	protein_coding
ENSG00000168906	2819	4144	MAT2A	6.67921	0.127305	0.000359472	0.00646867	methionine adenosyltransferase 2A	protein_coding
ENSG00000183723	7026	146223	CMTM4	2.31453	0.369442	0.00035926	0.00646867	CKLF like MARVEL transmembrane domain containing 4	protein_coding
ENSG00000138107	1046	10121	ACTR1A	6.28575	-0.200428	0.000359485	0.00646867	ARP1 actin related protein 1 homolog A	protein_coding
ENSG00000105726	2431	57130	ATP13A1	5.89776	-0.219718	0.000359971	0.00647121	ATPase 13A1	protein_coding
ENSG00000253328	295	#N/A	SUMO2P19	-0.0485314	1.00121	0.00036037	0.00647221	SUMO2 pseudogene 19	unprocessed_pseudogene
ENSG00000117000	6246	6018	RLF	4.76826	0.253012	0.000361966	0.00648544	rearranged L-myc fusion	protein_coding
ENSG00000100784	26795	9252	RPS6KA5	4.81131	0.401276	0.000361946	0.00648544	ribosomal protein S6 kinase A5	protein_coding
ENSG00000006459	9272	80853	KDM7A	6.18399	0.403474	0.000362141	0.00648544	lysine demethylase 7A	protein_coding
ENSG00000103888	7226	57214	CEMIP	-0.10642	0.692939	0.000362616	0.00648776	cell migration inducing hyaluronan binding protein	protein_coding
ENSG00000165650	9699	118987	PDZD8	4.78796	0.359559	0.000363716	0.00650125	PDZ domain containing 8	protein_coding
ENSG00000143643	3253	79573	TTC13	4.71329	0.255982	0.000365273	0.00650535	tetratricopeptide repeat domain 13	protein_coding
ENSG00000100294	2056	27349	MCAT	1.68349	-0.342638	0.000365906	0.00650535	malonyl-CoA-acyl carrier protein transacylase	protein_coding
ENSG00000223949	1574	101927034	ROR1-AS1	-0.352343	0.729687	0.000366778	0.00650535	ROR1 antisense RNA 1	antisense_RNA
ENSG00000131626	5234	8500	PPFIA1	5.20174	0.278888	0.000366964	0.00650535	PTPRF interacting protein alpha 1	protein_coding
ENSG00000125898	1809	83541	FAM110A	4.95981	-0.373806	0.000367059	0.00650535	family with sequence similarity 110 member A	protein_coding
ENSG00000247679	1751	#N/A	AC139795.2	1.21363	0.419744	0.00036589	0.00650535	#N/A	antisense_RNA
ENSG00000229809	2506	146542	ZNF688	3.22583	-0.330736	0.000366612	0.00650535	zinc finger protein 688	protein_coding
ENSG00000089057	6944	9962	SLC23A2	5.17818	0.250446	0.000366138	0.00650535	solute carrier family 23 member 2	protein_coding
ENSG00000213853	5197	2013	EMP2	-0.0133783	0.676872	0.000364782	0.00650535	epithelial membrane protein 2	protein_coding
ENSG00000142945	1124	11004	KIF2C	0.366361	-0.631135	0.000367771	0.00651182	kinesin family member 2C	protein_coding
ENSG00000188986	2698	25920	NELFB	5.31585	-0.268329	0.000368588	0.00652016	negative elongation factor complex member B	protein_coding
ENSG00000147123	1388	54539	NDUFB11	4.99254	-0.397715	0.00037005	0.00653771	NADH:ubiquinone oxidoreductase subunit B11	protein_coding
ENSG00000169189	1067	197370	NSMCE1	4.50789	-0.338246	0.000370623	0.00653771	NSE1 homolog, SMC5-SMC6 complex component	protein_coding
ENSG00000262788	737	84916	UTP4	2.14658	-0.637658	0.0003704	0.00653771	UTP4, small subunit processome component	protein_coding
ENSG00000184584	3200	340061	TMEM173	6.29974	-0.252783	0.000371347	0.00654161	transmembrane protein 173	protein_coding
ENSG00000128245	1825	7533	YWHAH	5.78004	-0.17954	0.00037154	0.00654161	tyrosine 3-monooxygenase/tryptophan 5-monooxygenase activation protein eta	protein_coding
ENSG00000102977	1483	65057	ACD	3.94876	-0.272283	0.000374058	0.00654306	ACD, shelterin complex subunit and telomerase recruitment factor	protein_coding
ENSG00000174851	667	10897	YIF1A	3.31483	-0.326494	0.000373124	0.00654306	Yip1 interacting factor homolog A, membrane trafficking protein	protein_coding
ENSG00000153406	1376	57407	NMRAL1	3.24969	-0.321983	0.000373915	0.00654306	NmrA like redox sensor 1	protein_coding
ENSG00000274684	1376	57407	NMRAL1	3.24969	-0.321983	0.000373915	0.00654306	NmrA like redox sensor 1	protein_coding
ENSG00000204397	686	114769	CARD16	5.80948	-0.361275	0.000372777	0.00654306	caspase recruitment domain family member 16	protein_coding
ENSG00000096717	4094	23411	SIRT1	4.70484	0.306057	0.000372459	0.00654306	sirtuin 1	protein_coding
ENSG00000114395	1319	11068	CYB561D2	4.00708	-0.259581	0.000373807	0.00654306	cytochrome b561 family member D2	protein_coding
ENSG00000228638	583	#N/A	FCF1P2	1.78327	-0.232514	0.000374969	0.0065529	FCF1 pseudogene 2	processed_pseudogene
ENSG00000178385	9807	389072	PLEKHM3	4.11705	0.369571	0.000375429	0.00655484	pleckstrin homology domain containing M3	protein_coding
ENSG00000138326	544	6229	RPS24	8.94282	-0.350625	0.000377322	0.0065759	ribosomal protein S24	protein_coding
ENSG00000177963	3703	60626	RIC8A	5.88651	-0.186913	0.000377335	0.0065759	RIC8 guanine nucleotide exchange factor A	protein_coding
ENSG00000247287	781	#N/A	AL359220.1	1.22252	0.438053	0.000377724	0.00657659	#N/A	antisense_RNA
ENSG00000197535	12225	4644	MYO5A	6.04888	0.338028	0.000378951	0.00659185	myosin VA	protein_coding
ENSG00000183690	1484	80258	EFHC2	1.52871	0.420905	0.000379559	0.00659632	EF-hand domain containing 2	protein_coding
ENSG00000091831	219	2099	ESR1	1.09921	0.538512	0.000380015	0.00659815	estrogen receptor 1	protein_coding
ENSG00000213593	696	51075	TMX2	4.88534	-0.176178	0.000380881	0.00660709	thioredoxin related transmembrane protein 2	protein_coding
ENSG00000171703	655	6919	TCEA2	3.03158	-0.301282	0.000381658	0.00661448	transcription elongation factor A2	protein_coding
ENSG00000115234	2044	9784	SNX17	6.51262	-0.266369	0.000383194	0.00663498	sorting nexin 17	protein_coding
ENSG00000117984	2123	1509	CTSD	8.47644	-0.419369	0.000384056	0.00664283	cathepsin D	protein_coding
ENSG00000164011	1577	51058	ZNF691	2.60263	-0.234394	0.000384354	0.00664283	zinc finger protein 691	protein_coding
ENSG00000154269	1536	5169	ENPP3	0.689336	0.625641	0.00038626	0.00664443	ectonucleotide pyrophosphatase/phosphodiesterase 3	protein_coding
ENSG00000031003	5465	51306	FAM13B	5.61727	0.285368	0.0003866	0.00664443	family with sequence similarity 13 member B	protein_coding
ENSG00000185608	1387	64976	MRPL40	3.14239	-0.321688	0.000386266	0.00664443	mitochondrial ribosomal protein L40	protein_coding
ENSG00000168159	3017	149603	RNF187	5.67102	-0.323515	0.000386921	0.00664443	ring finger protein 187	protein_coding
ENSG00000163191	594	6282	S100A11	8.59146	-0.438828	0.000385587	0.00664443	S100 calcium binding protein A11	protein_coding
ENSG00000283930	3955	#N/A	AL117339.5	0.228969	0.89785	0.000386811	0.00664443	#N/A	protein_coding
ENSG00000105483	3203	22900	CARD8	7.33696	0.333236	0.000385501	0.00664443	caspase recruitment domain family member 8	protein_coding
ENSG00000104756	3401	54793	KCTD9	3.59497	0.271301	0.000388359	0.00666304	potassium channel tetramerization domain containing 9	protein_coding
ENSG00000222011	1262	222234	FAM185A	1.32027	0.295449	0.000389184	0.00667112	family with sequence similarity 185 member A	protein_coding
ENSG00000198055	557	2870	GRK6	7.31918	-0.231683	0.000390749	0.00667268	G protein-coupled receptor kinase 6	protein_coding
ENSG00000103415	914	3163	HMOX2	4.52409	-0.276196	0.000391759	0.00667268	heme oxygenase 2	protein_coding
ENSG00000277424	914	3163	HMOX2	4.52409	-0.276196	0.000391759	0.00667268	heme oxygenase 2	protein_coding
ENSG00000169683	2701	201255	LRRC45	3.11516	-0.312948	0.000390222	0.00667268	leucine rich repeat containing 45	protein_coding
ENSG00000263002	2292	10780	ZNF234	2.91939	0.245999	0.000391434	0.00667268	zinc finger protein 234	protein_coding
ENSG00000187840	1020	1978	EIF4EBP1	3.36974	-0.412815	0.000391086	0.00667268	eukaryotic translation initiation factor 4E binding protein 1	protein_coding
ENSG00000147548	10776	54904	NSD3	6.71027	0.243562	0.000390036	0.00667268	nuclear receptor binding SET domain protein 3	protein_coding
ENSG00000125814	3837	63908	NAPB	3.33832	0.292177	0.000392234	0.00667473	NSF attachment protein beta	protein_coding
ENSG00000138434	2526	6744	SSFA2	5.78433	0.38045	0.000393198	0.00668508	sperm specific antigen 2	protein_coding
ENSG00000196440	5399	100131755	ARMCX4	2.26206	0.329305	0.000394793	0.00670613	armadillo repeat containing, X-linked 4	protein_coding
ENSG00000156603	1637	219541	MED19	2.43997	-0.327882	0.000395432	0.00671092	mediator complex subunit 19	protein_coding
ENSG00000271913	1675	#N/A	AL035530.2	0.708099	0.514594	0.00039599	0.00671433	#N/A	antisense_RNA
ENSG00000065268	1608	57418	WDR18	3.39162	-0.406187	0.000397905	0.00671848	WD repeat domain 18	protein_coding
ENSG00000136463	1469	51204	TACO1	2.97465	-0.272535	0.000399018	0.00671848	translational activator of cytochrome c oxidase I	protein_coding
ENSG00000122126	942	4952	OCRL	2.60657	0.257569	0.000398187	0.00671848	OCRL, inositol polyphosphate-5-phosphatase	protein_coding
ENSG00000178338	2802	117608	ZNF354B	2.52921	0.320119	0.000399093	0.00671848	zinc finger protein 354B	protein_coding
ENSG00000272325	9905	11165	NUDT3	6.22666	0.303492	0.000398848	0.00671848	nudix hydrolase 3	protein_coding
ENSG00000117448	1818	10327	AKR1A1	5.05254	-0.268093	0.00039909	0.00671848	aldo-keto reductase family 1 member A1	protein_coding
ENSG00000187024	510	138428	PTRH1	1.89935	-0.377924	0.000398511	0.00671848	peptidyl-tRNA hydrolase 1 homolog	protein_coding
ENSG00000282572	600	#N/A	AC215522.2	2.75794	0.778092	0.000399089	0.00671848	#N/A	processed_transcript
ENSG00000034677	317	25897	RNF19A	5.48157	0.295807	0.000400422	0.00672733	ring finger protein 19A, RBR E3 ubiquitin protein ligase	protein_coding
ENSG00000181029	5498	126003	TRAPPC5	4.38834	-0.494178	0.000400755	0.00672733	trafficking protein particle complex 5	protein_coding
ENSG00000104814	443	11184	MAP4K1	5.11013	-0.269215	0.00040105	0.00672733	mitogen-activated protein kinase kinase kinase kinase 1	protein_coding
ENSG00000282928	443	11184	MAP4K1	5.11013	-0.269215	0.00040105	0.00672733	mitogen-activated protein kinase kinase kinase kinase 1	protein_coding
ENSG00000007944	1666	29116	MYLIP	5.48092	0.253153	0.000401739	0.00673289	myosin regulatory light chain interacting protein	protein_coding
ENSG00000168566	4173	154007	SNRNP48	3.72565	0.206593	0.000402778	0.00674429	small nuclear ribonucleoprotein U11/U12 subunit 48	protein_coding
ENSG00000189159	2289	51155	JPT1	5.92511	-0.328238	0.000404817	0.00674976	Jupiter microtubule associated homolog 1	protein_coding
ENSG00000241553	942	10093	ARPC4	7.66285	-0.28051	0.000404235	0.00674976	actin related protein 2/3 complex subunit 4	protein_coding
ENSG00000205744	2816	79958	DENND1C	6.60383	-0.208296	0.000405259	0.00674976	DENN domain containing 1C	protein_coding
ENSG00000163159	4267	6944	VPS72	4.50333	-0.167396	0.000404145	0.00674976	vacuolar protein sorting 72 homolog	protein_coding
ENSG00000185482	1580	246329	STAC3	3.06092	-0.398869	0.000405116	0.00674976	SH3 and cysteine rich domain 3	protein_coding
ENSG00000196247	1061	51427	ZNF107	4.47708	0.489013	0.000403881	0.00674976	zinc finger protein 107	protein_coding
ENSG00000065057	1067	4913	NTHL1	2.08186	-0.385731	0.000408176	0.00678632	nth like DNA glycosylase 1	protein_coding
ENSG00000279873	1646	100129726	LINC01126	0.464609	0.6629	0.000407846	0.00678632	long intergenic non-protein coding RNA 1126	lincRNA
ENSG00000212864	1135	727800	RNF208	0.15793	-0.671283	0.000409084	0.00679542	ring finger protein 208	protein_coding
ENSG00000254999	1233	55845	BRK1	6.3329	-0.261071	0.000410915	0.00680779	BRICK1, SCAR/WAVE actin nucleating complex subunit	protein_coding
ENSG00000106635	1404	9275	BCL7B	4.96076	-0.263726	0.000410618	0.00680779	BCL tumor suppressor 7B	protein_coding
ENSG00000182718	1676	302	ANXA2	7.74095	-0.292965	0.000410897	0.00680779	annexin A2	protein_coding
ENSG00000105127	3670	10270	AKAP8	5.0052	0.106815	0.000411659	0.00681411	A-kinase anchoring protein 8	protein_coding
ENSG00000047188	6316	64848	YTHDC2	4.90703	0.336059	0.000412306	0.00681882	YTH domain containing 2	protein_coding
ENSG00000158042	1969	63875	MRPL17	3.25081	-0.305025	0.000412694	0.00681925	mitochondrial ribosomal protein L17	protein_coding
ENSG00000183207	2009	10856	RUVBL2	4.07883	-0.313519	0.00041432	0.00682811	RuvB like AAA ATPase 2	protein_coding
ENSG00000102265	892	7076	TIMP1	5.99086	-0.3899	0.000413878	0.00682811	TIMP metallopeptidase inhibitor 1	protein_coding
ENSG00000048740	2724	10659	CELF2	8.13069	0.257361	0.000414157	0.00682811	CUGBP Elav-like family member 2	protein_coding
ENSG00000234511	2113	133874	C5orf58	0.616941	0.670572	0.000414988	0.00683313	chromosome 5 open reading frame 58	protein_coding
ENSG00000266967	539	80755	AARSD1	3.20908	-0.24619	0.000416425	0.0068508	alanyl-tRNA synthetase domain containing 1	protein_coding
ENSG00000147133	7629	6872	TAF1	5.86663	0.3485	0.000417204	0.00685761	TATA-box binding protein associated factor 1	protein_coding
ENSG00000169740	1137	7580	ZNF32	3.52814	-0.336343	0.000420179	0.00686451	zinc finger protein 32	protein_coding
ENSG00000064490	856	8625	RFXANK	4.50125	-0.320717	0.00041958	0.00686451	regulatory factor X associated ankyrin containing protein	protein_coding
ENSG00000132376	2988	51763	INPP5K	5.63133	-0.220223	0.000419529	0.00686451	inositol polyphosphate-5-phosphatase K	protein_coding
ENSG00000129562	731	1603	DAD1	5.35427	-0.252557	0.00042014	0.00686451	defender against cell death 1	protein_coding
ENSG00000164506	9177	134957	STXBP5	5.43844	0.405777	0.000418724	0.00686451	syntaxin binding protein 5	protein_coding
ENSG00000234663	391	101927156	LINC01934	0.691715	0.535608	0.000419249	0.00686451	long intergenic non-protein coding RNA 1934	lincRNA
ENSG00000109062	841	9368	SLC9A3R1	7.41048	-0.27019	0.000418988	0.00686451	SLC9A3 regulator 1	protein_coding
ENSG00000280641	1976	1002	CDH4	-0.537785	1.06227	0.000420716	0.00686732	cadherin 4	protein_coding
ENSG00000175701	2051	205251	LINC00116	2.20528	-0.431568	0.000422072	0.0068757	long intergenic non-protein coding RNA 116	protein_coding
ENSG00000181817	1006	84967	LSM10	4.83039	-0.281032	0.000422869	0.0068757	LSM10, U7 small nuclear RNA associated	protein_coding
ENSG00000163660	1998	57018	CCNL1	6.86685	0.384969	0.000422044	0.0068757	cyclin L1	protein_coding
ENSG00000161677	802	126119	JOSD2	2.92395	-0.383251	0.00042305	0.0068757	Josephin domain containing 2	protein_coding
ENSG00000159140	8813	6651	SON	8.326	0.27033	0.000423058	0.0068757	SON DNA binding protein	protein_coding
ENSG00000101546	1407	79863	RBFA	2.56045	-0.262093	0.000424437	0.00688621	ribosome binding factor A	protein_coding
ENSG00000159256	1290	23515	MORC3	5.8654	0.328453	0.000424217	0.00688621	MORC family CW-type zinc finger 3	protein_coding
ENSG00000079950	15791	8417	STX7	6.48638	0.293925	0.000426356	0.00691137	syntaxin 7	protein_coding
ENSG00000278206	2079	#N/A	AL031320.2	-1.1161	0.889665	0.000427053	0.00691672	#N/A	processed_transcript
ENSG00000141646	779	4089	SMAD4	5.68181	0.190429	0.000428148	0.00692848	SMAD family member 4	protein_coding
ENSG00000225830	5761	2074	ERCC6	4.10029	0.26899	0.000428687	0.00692866	ERCC excision repair 6, chromatin remodeling factor	protein_coding
ENSG00000134255	1957	10390	CEPT1	5.16374	0.255393	0.000429264	0.00692866	choline/ethanolamine phosphotransferase 1	protein_coding
ENSG00000250548	470	101927780	AL355916.1	0.0561125	0.881745	0.000429081	0.00692866	#N/A	lincRNA
ENSG00000165288	11381	254065	BRWD3	5.48316	0.53225	0.000430661	0.00694524	bromodomain and WD repeat domain containing 3	protein_coding
ENSG00000266302	8802	#N/A	AC098850.4	0.139298	1.62879	0.000434118	0.00699499	#N/A	protein_coding
ENSG00000054219	6886	4065	LY75	6.38496	0.430663	0.00043556	0.00701222	lymphocyte antigen 75	protein_coding
ENSG00000165752	1866	282974	STK32C	3.05706	-0.39675	0.000436746	0.00701931	serine/threonine kinase 32C	protein_coding
ENSG00000159110	1389	3455	IFNAR2	6.03569	0.217062	0.000436747	0.00701931	interferon alpha and beta receptor subunit 2	protein_coding
ENSG00000269858	590	112398	EGLN2	6.86702	-0.265779	0.000438057	0.00702926	egl-9 family hypoxia inducible factor 2	protein_coding
ENSG00000115602	2058	9173	IL1RL1	0.97601	0.948012	0.000438114	0.00702926	interleukin 1 receptor like 1	protein_coding
ENSG00000225422	1156	#N/A	RBMS1P1	-0.0885373	1.16308	0.000438816	0.00703453	RNA binding motif single stranded interacting protein 1 pseudogene 1	processed_pseudogene
ENSG00000133265	1768	23640	HSPBP1	3.32718	-0.398483	0.000439304	0.00703634	HSPA (Hsp70) binding protein 1	protein_coding
ENSG00000178607	7876	2081	ERN1	6.4505	0.34576	0.000440666	0.00705216	endoplasmic reticulum to nucleus signaling 1	protein_coding
ENSG00000248360	4672	201853	LINC00504	1.59566	0.580203	0.000442119	0.00706939	long intergenic non-protein coding RNA 504	lincRNA
ENSG00000125656	1155	8192	CLPP	4.17483	-0.347677	0.000444248	0.00709114	caseinolytic mitochondrial matrix peptidase proteolytic subunit	protein_coding
ENSG00000197982	2229	127687	C1orf122	2.9323	-0.341937	0.000444988	0.00709114	chromosome 1 open reading frame 122	protein_coding
ENSG00000178149	685	55152	DALRD3	3.80185	-0.248163	0.000444234	0.00709114	DALR anticodon binding domain containing 3	protein_coding
ENSG00000101670	2323	9388	LIPG	-0.317447	0.591122	0.000444911	0.00709114	lipase G, endothelial type	protein_coding
ENSG00000054611	3787	25771	TBC1D22A	5.27521	-0.226637	0.000446324	0.0071004	TBC1 domain family member 22A	protein_coding
ENSG00000260196	2883	#N/A	AC124798.1	-0.262029	-0.45816	0.000445971	0.0071004	#N/A	antisense_RNA
ENSG00000188738	20788	401024	FSIP2	0.555917	0.721504	0.000446936	0.00710413	fibrous sheath interacting protein 2	protein_coding
ENSG00000173559	11521	64859	NABP1	6.94544	0.56921	0.000448411	0.00712156	nucleic acid binding protein 1	protein_coding
ENSG00000100056	5392	8220	ESS2	4.1732	-0.22805	0.000449039	0.00712543	ess-2 splicing factor homolog	protein_coding
ENSG00000104889	647	10535	RNASEH2A	2.45234	-0.331977	0.000449792	0.00712543	ribonuclease H2 subunit A	protein_coding
ENSG00000054148	985	29085	PHPT1	3.66853	-0.302413	0.000449705	0.00712543	phosphohistidine phosphatase 1	protein_coding
ENSG00000269825	2848	#N/A	AC022150.4	0.642525	0.72135	0.000451257	0.00714263	#N/A	sense_intronic
ENSG00000136021	2328	55681	SCYL2	5.26271	0.325622	0.000453494	0.007172	SCY1 like pseudokinase 2	protein_coding
ENSG00000009724	2439	10747	MASP2	1.39815	0.658594	0.000454084	0.00717529	mannan binding lectin serine peptidase 2	protein_coding
ENSG00000263001	4548	2969	GTF2I	6.64173	0.374908	0.000455195	0.00718681	general transcription factor IIi	protein_coding
ENSG00000105778	489	23080	AVL9	5.5135	0.252765	0.000455816	0.00719057	AVL9 cell migration associated	protein_coding
ENSG00000110047	4551	10938	EHD1	7.69443	-0.24953	0.000458817	0.00722731	EH domain containing 1	protein_coding
ENSG00000167740	694	124936	CYB5D2	2.49416	-0.239145	0.000458914	0.00722731	cytochrome b5 domain containing 2	protein_coding
ENSG00000176340	507	1351	COX8A	5.35454	-0.322325	0.000459823	0.00723558	cytochrome c oxidase subunit 8A	protein_coding
ENSG00000267547	537	#N/A	AC060766.4	0.273459	-0.562079	0.000461055	0.00724792	#N/A	lincRNA
ENSG00000090060	547	10914	PAPOLA	7.28757	0.183661	0.000461378	0.00724792	poly(A) polymerase alpha	protein_coding
ENSG00000176809	2589	374819	LRRC37A3	1.75465	0.437669	0.000462626	0.00726145	leucine rich repeat containing 37 member A3	protein_coding
ENSG00000179841	6487	9495	AKAP5	1.44717	0.570074	0.000463935	0.00726897	A-kinase anchoring protein 5	protein_coding
ENSG00000113282	3987	9685	CLINT1	6.02653	0.289508	0.000465038	0.00726897	clathrin interactor 1	protein_coding
ENSG00000184009	1994	71	ACTG1	10.3641	-0.257652	0.000463499	0.00726897	actin gamma 1	protein_coding
ENSG00000100911	496	5721	PSME2	6.23254	-0.320962	0.000464668	0.00726897	proteasome activator subunit 2	protein_coding
ENSG00000139697	10981	55206	SBNO1	5.79137	0.205125	0.000464371	0.00726897	strawberry notch homolog 1	protein_coding
ENSG00000170471	8652	57148	RALGAPB	6.0535	0.274245	0.000465999	0.00727795	Ral GTPase activating protein non-catalytic beta subunit	protein_coding
ENSG00000133026	7762	4628	MYH10	1.91785	0.60848	0.000466649	0.00728205	myosin heavy chain 10	protein_coding
ENSG00000175634	569	6199	RPS6KB2	5.26818	-0.247653	0.000468633	0.00730089	ribosomal protein S6 kinase B2	protein_coding
ENSG00000130449	5501	57688	ZSWIM6	4.75912	0.38411	0.000468331	0.00730089	zinc finger SWIM-type containing 6	protein_coding
ENSG00000261716	4527	#N/A	AC239868.2	3.72285	0.518603	0.000470301	0.00730871	#N/A	sense_overlapping
ENSG00000116903	5100	149371	EXOC8	4.78228	0.357194	0.00047005	0.00730871	exocyst complex component 8	protein_coding
ENSG00000270800	4782	100529239	RPS10-NUDT3	2.48773	-0.866425	0.000469761	0.00730871	RPS10-NUDT3 readthrough	protein_coding
ENSG00000248391	470	#N/A	LINC02064	-1.25953	1.08457	0.000471427	0.0073194	long intergenic non-protein coding RNA 2064	lincRNA
ENSG00000232164	1679	729348	LINC01873	0.578674	0.692454	0.000471767	0.0073194	long intergenic non-protein coding RNA 1873	lincRNA
ENSG00000119408	3447	10783	NEK6	4.98413	0.465765	0.000473038	0.00733306	NIMA related kinase 6	protein_coding
ENSG00000198265	13810	9931	HELZ	6.18115	0.383849	0.000473844	0.0073395	helicase with zinc finger	protein_coding
ENSG00000166801	553	63901	FAM111A	6.07694	0.373307	0.000479621	0.00737432	family with sequence similarity 111 member A	protein_coding
ENSG00000171161	555	79894	ZNF672	4.94469	-0.265176	0.000479248	0.00737432	zinc finger protein 672	protein_coding
ENSG00000188223	1037	#N/A	AD000671.1	1.77997	-0.556615	0.00047891	0.00737432	#N/A	protein_coding
ENSG00000118260	2005	1385	CREB1	6.00967	0.299932	0.000477102	0.00737432	cAMP responsive element binding protein 1	protein_coding
ENSG00000142327	538	57140	RNPEPL1	7.32868	-0.304563	0.00047962	0.00737432	arginyl aminopeptidase like 1	protein_coding
ENSG00000150457	5511	26524	LATS2	3.91622	0.345852	0.000477341	0.00737432	large tumor suppressor kinase 2	protein_coding
ENSG00000133138	5717	54885	TBC1D8B	1.32403	0.55367	0.000478966	0.00737432	TBC1 domain family member 8B	protein_coding
ENSG00000169020	393	521	ATP5I	4.60036	-0.343131	0.000478435	0.00737432	ATP synthase, H+ transporting, mitochondrial Fo complex subunit E	protein_coding
ENSG00000174021	557	2787	GNG5	5.60723	-0.253839	0.000479245	0.00737432	G protein subunit gamma 5	protein_coding
ENSG00000164307	5495	51752	ERAP1	6.57414	0.34953	0.000482845	0.00740414	endoplasmic reticulum aminopeptidase 1	protein_coding
ENSG00000196505	8828	54834	GDAP2	4.16235	0.218586	0.000484101	0.00740414	ganglioside induced differentiation associated protein 2	protein_coding
ENSG00000260735	2598	100505915	AC139256.1	2.58079	0.602312	0.000486623	0.00740414	#N/A	antisense_RNA
ENSG00000163815	708	7123	CLEC3B	0.267515	-0.611949	0.000485657	0.00740414	C-type lectin domain family 3 member B	protein_coding
ENSG00000168393	1232	1841	DTYMK	2.6509	-0.275052	0.000483186	0.00740414	deoxythymidylate kinase	protein_coding
ENSG00000151233	7497	283464	GXYLT1	4.01865	0.283925	0.000484835	0.00740414	glucoside xylosyltransferase 1	protein_coding
ENSG00000168003	2161	6520	SLC3A2	5.46855	-0.258706	0.000487073	0.00740414	solute carrier family 3 member 2	protein_coding
ENSG00000242588	1107	#N/A	AC108010.1	2.44334	0.77473	0.000485068	0.00740414	#N/A	processed_transcript
ENSG00000166136	390	4714	NDUFB8	5.12932	-0.239373	0.000485198	0.00740414	NADH:ubiquinone oxidoreductase subunit B8	protein_coding
ENSG00000107036	4127	57589	RIC1	5.12745	0.385943	0.000486247	0.00740414	RIC1 homolog, RAB6A GEF complex partner 1	protein_coding
ENSG00000100577	1338	2954	GSTZ1	1.93275	-0.344952	0.000484574	0.00740414	glutathione S-transferase zeta 1	protein_coding
ENSG00000114353	2407	2771	GNAI2	9.27311	-0.251588	0.000485958	0.00740414	G protein subunit alpha i2	protein_coding
ENSG00000103811	2190	1512	CTSH	6.55537	-0.327575	0.000486901	0.00740414	cathepsin H	protein_coding
ENSG00000103035	1670	5713	PSMD7	5.33475	-0.186942	0.000482755	0.00740414	proteasome 26S subunit, non-ATPase 7	protein_coding
ENSG00000105254	605	1155	TBCB	5.35051	-0.268496	0.000487953	0.00741153	tubulin folding cofactor B	protein_coding
ENSG00000127948	498	5447	POR	5.40585	-0.283468	0.000490219	0.00741173	cytochrome p450 oxidoreductase	protein_coding
ENSG00000167645	1181	90522	YIF1B	4.23223	-0.318178	0.000492389	0.00741173	Yip1 interacting factor homolog B, membrane trafficking protein	protein_coding
ENSG00000167515	1060	51693	TRAPPC2L	3.80949	-0.27813	0.000494273	0.00741173	trafficking protein particle complex 2 like	protein_coding
ENSG00000140691	3626	79798	ARMC5	2.88515	-0.307141	0.000489256	0.00741173	armadillo repeat containing 5	protein_coding
ENSG00000141552	581	51529	ANAPC11	3.78338	-0.331506	0.000494061	0.00741173	anaphase promoting complex subunit 11	protein_coding
ENSG00000227001	661	#N/A	NBPF2P	-0.582779	0.605223	0.000489873	0.00741173	NBPF member 2, pseudogene	unprocessed_pseudogene
ENSG00000197969	10269	23230	VPS13A	4.88369	0.525528	0.000493534	0.00741173	vacuolar protein sorting 13 homolog A	protein_coding
ENSG00000173681	6528	256643	BCLAF3	3.76191	0.306855	0.000491999	0.00741173	BCLAF1 and THRAP3 family member 3	protein_coding
ENSG00000119906	7288	55719	SLF2	4.92103	0.253831	0.000491062	0.00741173	SMC5-SMC6 complex localization factor 2	protein_coding
ENSG00000172320	8612	219982	OR5A1	-0.33718	0.655983	0.000493114	0.00741173	olfactory receptor family 5 subfamily A member 1	protein_coding
ENSG00000123636	8058	29994	BAZ2B	5.91565	0.553529	0.000489042	0.00741173	bromodomain adjacent to zinc finger domain 2B	protein_coding
ENSG00000115020	2039	200576	PIKFYVE	5.8464	0.46331	0.000492008	0.00741173	phosphoinositide kinase, FYVE-type zinc finger containing	protein_coding
ENSG00000084207	965	2950	GSTP1	6.32764	-0.375196	0.000492639	0.00741173	glutathione S-transferase pi 1	protein_coding
ENSG00000104129	3731	55192	DNAJC17	3.18924	-0.218357	0.000493467	0.00741173	DnaJ heat shock protein family (Hsp40) member C17	protein_coding
ENSG00000159692	2467	1487	CTBP1	6.82637	-0.195244	0.000489942	0.00741173	C-terminal binding protein 1	protein_coding
ENSG00000160352	577	148206	ZNF714	1.87688	0.55116	0.000493772	0.00741173	zinc finger protein 714	protein_coding
ENSG00000101280	4676	51378	ANGPT4	-1.1769	0.6527	0.000495569	0.00741933	angiopoietin 4	protein_coding
ENSG00000268218	3660	#N/A	AC137932.3	1.33513	0.411454	0.000495566	0.00741933	#N/A	antisense_RNA
ENSG00000151923	5072	7073	TIAL1	6.03971	0.146297	0.000497109	0.00743646	TIA1 cytotoxic granule associated RNA binding protein like 1	protein_coding
ENSG00000143924	5549	27436	EML4	6.4696	0.263171	0.000500688	0.00748406	echinoderm microtubule associated protein like 4	protein_coding
ENSG00000257553	434	#N/A	AC034102.4	0.496228	-0.531579	0.000501883	0.00749	#N/A	antisense_RNA
ENSG00000165502	746	6166	RPL36AL	6.79717	-0.342097	0.000501667	0.00749	ribosomal protein L36a like	protein_coding
ENSG00000170653	1892	11016	ATF7	4.97336	0.24854	0.000502779	0.00749743	activating transcription factor 7	protein_coding
ENSG00000103005	1135	79650	USB1	5.95287	-0.260156	0.000504318	0.00750847	U6 snRNA biogenesis phosphodiesterase 1	protein_coding
ENSG00000213523	461	10011	SRA1	4.70146	-0.297666	0.000504226	0.00750847	steroid receptor RNA activator 1	protein_coding
ENSG00000103740	6357	23205	ACSBG1	0.375819	0.579874	0.000507097	0.00754387	acyl-CoA synthetase bubblegum family member 1	protein_coding
ENSG00000269910	535	#N/A	AL049840.2	1.39754	0.43412	0.000508168	0.00755383	#N/A	antisense_RNA
ENSG00000197448	556	373156	GSTK1	7.28242	-0.197754	0.000508868	0.00755826	glutathione S-transferase kappa 1	protein_coding
ENSG00000146802	7470	64418	TMEM168	4.21668	0.250592	0.00051036	0.0075625	transmembrane protein 168	protein_coding
ENSG00000107175	1832	10488	CREB3	3.67691	-0.239811	0.000509991	0.0075625	cAMP responsive element binding protein 3	protein_coding
ENSG00000108854	5892	64750	SMURF2	4.57927	0.22804	0.00050968	0.0075625	SMAD specific E3 ubiquitin protein ligase 2	protein_coding
ENSG00000086544	3385	80271	ITPKC	3.39543	-0.240965	0.000512263	0.00756857	inositol-trisphosphate 3-kinase C	protein_coding
ENSG00000280627	1093	6834	SURF1	3.69156	-0.263968	0.00051238	0.00756857	SURF1, cytochrome c oxidase assembly factor	protein_coding
ENSG00000148290	1093	6834	SURF1	3.69156	-0.263968	0.00051238	0.00756857	SURF1, cytochrome c oxidase assembly factor	protein_coding
ENSG00000096070	6052	27154	BRPF3	5.06891	0.251311	0.000511641	0.00756857	bromodomain and PHD finger containing 3	protein_coding
ENSG00000260565	1449	#N/A	ERVK13-1	3.3294	0.451714	0.000513678	0.0075699	endogenous retrovirus group K13 member 1	processed_transcript
ENSG00000173064	15759	283450	HECTD4	5.88236	0.266657	0.000513258	0.0075699	HECT domain E3 ubiquitin protein ligase 4	protein_coding
ENSG00000130640	3885	10844	TUBGCP2	5.77392	-0.17358	0.000513332	0.0075699	tubulin gamma complex associated protein 2	protein_coding
ENSG00000154760	8469	146857	SLFN13	4.46917	0.359244	0.000515804	0.0075704	schlafen family member 13	protein_coding
ENSG00000161179	1613	150223	YDJC	3.61605	-0.322538	0.000518545	0.0075704	YdjC chitooligosaccharide deacetylase homolog	protein_coding
ENSG00000157388	6856	776	CACNA1D	0.3553	0.635716	0.000518222	0.0075704	calcium voltage-gated channel subunit alpha1 D	protein_coding
ENSG00000011600	570	7305	TYROBP	8.1807	-0.402079	0.000518657	0.0075704	TYRO protein tyrosine kinase binding protein	protein_coding
ENSG00000105438	1557	10945	KDELR1	5.36963	-0.275075	0.000517734	0.0075704	KDEL endoplasmic reticulum protein retention receptor 1	protein_coding
ENSG00000100263	1794	25807	RHBDD3	2.07941	-0.329104	0.000518935	0.0075704	rhomboid domain containing 3	protein_coding
ENSG00000240682	3842	57461	ISY1	4.78952	-0.193769	0.000514638	0.0075704	ISY1 splicing factor homolog	protein_coding
ENSG00000103549	711	9810	RNF40	6.26085	-0.176051	0.000519164	0.0075704	ring finger protein 40	protein_coding
ENSG00000024048	2423	23304	UBR2	6.99907	0.341562	0.000519348	0.0075704	ubiquitin protein ligase E3 component n-recognin 2	protein_coding
ENSG00000196141	584	26010	SPATS2L	2.46551	-0.607345	0.000518053	0.0075704	spermatogenesis associated serine rich 2 like	protein_coding
ENSG00000166912	4961	54893	MTMR10	5.98441	0.302199	0.000515173	0.0075704	myotubularin related protein 10	protein_coding
ENSG00000165283	1278	30968	STOML2	4.35535	-0.268677	0.000518761	0.0075704	stomatin like 2	protein_coding
ENSG00000087589	2619	57091	CASS4	5.24486	0.40879	0.000515244	0.0075704	Cas scaffolding protein family member 4	protein_coding
ENSG00000130699	532	6874	TAF4	3.30983	0.424529	0.000519171	0.0075704	TATA-box binding protein associated factor 4	protein_coding
ENSG00000252464	271	#N/A	RN7SKP70	-1.15699	1.01144	0.00052048	0.0075733	RNA, 7SK small nuclear pseudogene 70	misc_RNA
ENSG00000169021	3475	7386	UQCRFS1	4.94432	-0.260598	0.000519974	0.0075733	ubiquinol-cytochrome c reductase, Rieske iron-sulfur polypeptide 1	protein_coding
ENSG00000141349	1533	92579	G6PC3	3.64086	-0.287118	0.000520755	0.0075733	glucose-6-phosphatase catalytic subunit 3	protein_coding
ENSG00000198546	1520	118472	ZNF511	3.44287	-0.268583	0.00052213	0.00758742	zinc finger protein 511	protein_coding
ENSG00000205643	1439	150383	CDPF1	2.10069	-0.304763	0.000522679	0.00758954	cysteine rich DPF motif domain containing 1	protein_coding
ENSG00000275395	3405	8857	FCGBP	3.80651	-0.567276	0.000528617	0.00759054	Fc fragment of IgG binding protein	protein_coding
ENSG00000110711	815	9049	AIP	5.68874	-0.289315	0.000526495	0.00759054	aryl hydrocarbon receptor interacting protein	protein_coding
ENSG00000233231	904	#N/A	HNRNPA1P49	-0.640009	0.904443	0.000528199	0.00759054	heterogeneous nuclear ribonucleoprotein A1 pseudogene 49	processed_pseudogene
ENSG00000187193	450	4501	MT1X	2.00288	-0.413654	0.000525188	0.00759054	metallothionein 1X	protein_coding
ENSG00000281344	205012	#N/A	HELLPAR	5.01846	0.458551	0.000526086	0.00759054	HELLP associated long non-coding RNA	macro_lncRNA
ENSG00000236428	1111	170954	PPP1R18	5.44936	-0.676074	0.000528132	0.00759054	protein phosphatase 1 regulatory subunit 18	protein_coding
ENSG00000174775	631	3265	HRAS	1.75461	-0.302363	0.000528803	0.00759054	HRas proto-oncogene, GTPase	protein_coding
ENSG00000276536	631	3265	HRAS	1.75461	-0.302363	0.000528803	0.00759054	HRas proto-oncogene, GTPase	protein_coding
ENSG00000171720	1952	8841	HDAC3	5.24974	-0.178424	0.000526055	0.00759054	histone deacetylase 3	protein_coding
ENSG00000103043	702	55697	VAC14	4.72511	-0.194735	0.000527314	0.00759054	Vac14, PIKFYVE complex component	protein_coding
ENSG00000128585	2460	4289	MKLN1	5.46686	0.567638	0.000523572	0.00759054	muskelin 1	protein_coding
ENSG00000278600	2261	#N/A	AC015871.3	4.06224	0.565126	0.000527033	0.00759054	#N/A	sense_intronic
ENSG00000241860	4860	#N/A	AL627309.5	7.08866	0.815093	0.000527122	0.00759054	#N/A	processed_transcript
ENSG00000172493	1668	4299	AFF1	6.33554	0.400162	0.000525852	0.00759054	AF4/FMR2 family member 1	protein_coding
ENSG00000171316	11568	55636	CHD7	5.09776	0.300688	0.00052839	0.00759054	chromodomain helicase DNA binding protein 7	protein_coding
ENSG00000141959	2912	5211	PFKL	6.64523	-0.246623	0.000529556	0.00759555	phosphofructokinase, liver type	protein_coding
ENSG00000165525	6234	#N/A	NEMF	5.05953	0.23628	0.000530108	0.00759768	nuclear export mediator factor	protein_coding
ENSG00000159307	9808	80274	SCUBE1	0.810827	1.66906	0.000530586	0.00759874	signal peptide, CUB domain and EGF like domain containing 1	protein_coding
ENSG00000156411	643	9556	C14orf2	5.12618	-0.26777	0.000531415	0.00760482	chromosome 14 open reading frame 2	protein_coding
ENSG00000055950	844	84545	MRPL43	4.1885	-0.260595	0.000532619	0.00760551	mitochondrial ribosomal protein L43	protein_coding
ENSG00000135974	4768	79074	C2orf49	3.95453	0.202984	0.000532643	0.00760551	chromosome 2 open reading frame 49	protein_coding
ENSG00000283838	1101	#N/A	AC140172.2	2.4988	0.786534	0.000532677	0.00760551	#N/A	pseudogene
ENSG00000112695	914	1347	COX7A2	4.96342	-0.24533	0.000533273	0.00760825	cytochrome c oxidase subunit 7A2	protein_coding
ENSG00000130592	1699	4046	LSP1	9.22068	-0.292205	0.000535133	0.00762321	lymphocyte-specific protein 1	protein_coding
ENSG00000177189	7918	6197	RPS6KA3	7.0049	0.364902	0.00053498	0.00762321	ribosomal protein S6 kinase A3	protein_coding
ENSG00000079739	2472	5236	PGM1	4.47066	-0.214323	0.000537194	0.00764677	phosphoglucomutase 1	protein_coding
ENSG00000123395	759	60673	ATG101	3.6967	-0.347087	0.00053817	0.00765488	autophagy related 101	protein_coding
ENSG00000269145	463	#N/A	AC007192.2	1.31304	-1.98805	0.000540973	0.00768673	#N/A	antisense_RNA
ENSG00000053254	513	1112	FOXN3	6.64945	0.275614	0.000542045	0.00768673	forkhead box N3	protein_coding
ENSG00000167797	1378	10263	CDK2AP2	5.38896	-0.34957	0.000541311	0.00768673	cyclin dependent kinase 2 associated protein 2	protein_coding
ENSG00000160752	938	2224	FDPS	5.16361	-0.191293	0.000541648	0.00768673	farnesyl diphosphate synthase	protein_coding
ENSG00000168300	4252	115294	PCMTD1	5.80637	0.271441	0.000542849	0.00769233	protein-L-isoaspartate (D-aspartate) O-methyltransferase domain containing 1	protein_coding
ENSG00000166747	6969	164	AP1G1	6.38514	0.197703	0.000543943	0.00770204	adaptor related protein complex 1 gamma 1 subunit	protein_coding
ENSG00000066322	1477	64834	ELOVL1	5.67167	-0.176294	0.000546231	0.00772861	ELOVL fatty acid elongase 1	protein_coding
ENSG00000149761	746	84304	NUDT22	4.33338	-0.258505	0.000547302	0.00773794	nudix hydrolase 22	protein_coding
ENSG00000215158	5001	#N/A	AC138409.2	1.42787	0.411486	0.000550874	0.00777092	#N/A	transcribed_unprocessed_pseudogene
ENSG00000167962	3382	90850	ZNF598	4.75566	-0.206809	0.000550424	0.00777092	zinc finger protein 598	protein_coding
ENSG00000168137	1824	55209	SETD5	6.18706	0.195783	0.000550529	0.00777092	SET domain containing 5	protein_coding
ENSG00000154237	7671	79705	LRRK1	5.02603	0.288816	0.000552522	0.00778833	leucine rich repeat kinase 1	protein_coding
ENSG00000172354	1878	2783	GNB2	7.74826	-0.353738	0.000555407	0.00782312	G protein subunit beta 2	protein_coding
ENSG00000164073	4991	256471	MFSD8	4.04672	0.287645	0.000556598	0.00782818	major facilitator superfamily domain containing 8	protein_coding
ENSG00000130764	4310	57470	LRRC47	4.93355	-0.191157	0.000556475	0.00782818	leucine rich repeat containing 47	protein_coding
ENSG00000133315	1205	28992	MACROD1	0.443397	-0.447303	0.000558209	0.00784496	MACRO domain containing 1	protein_coding
ENSG00000127884	1617	1892	ECHS1	4.52995	-0.32672	0.000560313	0.00786286	enoyl-CoA hydratase, short chain 1	protein_coding
ENSG00000167900	1628	7083	TK1	1.20248	-0.577276	0.000560319	0.00786286	thymidine kinase 1	protein_coding
ENSG00000111790	2924	26127	FGFR1OP2	5.55749	0.251665	0.000561315	0.00787097	FGFR1 oncogene partner 2	protein_coding
ENSG00000075142	2010	6717	SRI	4.91163	-0.208158	0.000563984	0.0079025	sorcin	protein_coding
ENSG00000185019	4631	22888	UBOX5	3.67267	-0.208872	0.000566102	0.00791396	U-box domain containing 5	protein_coding
ENSG00000159377	964	5692	PSMB4	6.51224	-0.229163	0.00056734	0.00791396	proteasome subunit beta 4	protein_coding
ENSG00000123575	7457	139231	FAM199X	5.06784	0.342195	0.00056738	0.00791396	family with sequence similarity 199, X-linked	protein_coding
ENSG00000094975	5916	51430	SUCO	4.65265	0.269134	0.000566524	0.00791396	SUN domain containing ossification factor	protein_coding
ENSG00000169727	556	2873	GPS1	5.41812	-0.254747	0.000567069	0.00791396	G protein pathway suppressor 1	protein_coding
ENSG00000121989	274	92	ACVR2A	3.14618	0.560863	0.000567748	0.00791396	activin A receptor type 2A	protein_coding
ENSG00000114127	10143	54464	XRN1	6.12014	0.438253	0.000565557	0.00791396	5'-3' exoribonuclease 1	protein_coding
ENSG00000273730	153	100008587	RNA5-8SN3	2.20801	-1.86658	0.000580449	0.00794379	RNA, 5.8S ribosomal N3	rRNA
ENSG00000274917	153	100008587	RNA5-8SN2	2.20801	-1.86658	0.000580449	0.00794379	RNA, 5.8S ribosomal N2	rRNA
ENSG00000275215	153	100008587	RNA5-8SN4	2.20801	-1.86658	0.000580449	0.00794379	RNA, 5.8S ribosomal N4	rRNA
ENSG00000275757	153	100008587	RNA5-8S5	2.20801	-1.86658	0.000580449	0.00794379	RNA, 5.8S ribosomal 5	rRNA
ENSG00000276700	153	100008587	RNA5-8SN1	2.20801	-1.86658	0.000580449	0.00794379	RNA, 5.8S ribosomal N1	rRNA
ENSG00000277739	153	100008587	RNA5-8SN5	2.20801	-1.86658	0.000580449	0.00794379	RNA, 5.8S ribosomal N5	rRNA
ENSG00000278189	153	100008587	RNA5-8S4	2.20801	-1.86658	0.000580449	0.00794379	RNA, 5.8S ribosomal 4	rRNA
ENSG00000278233	153	100008587	RNA5-8S4	2.20801	-1.86658	0.000580449	0.00794379	RNA, 5.8S ribosomal 4	rRNA
ENSG00000014164	3280	23144	ZC3H3	4.66356	-0.297384	0.000575082	0.00794379	zinc finger CCCH-type containing 3	protein_coding
ENSG00000166503	3397	50810	HDGFL3	3.48173	0.455315	0.000573686	0.00794379	HDGF like 3	protein_coding
ENSG00000204237	620	339229	OXLD1	3.65894	-0.306157	0.0005722	0.00794379	oxidoreductase like domain containing 1	protein_coding
ENSG00000013441	1888	1195	CLK1	7.28792	0.341936	0.000577121	0.00794379	CDC like kinase 1	protein_coding
ENSG00000245648	2830	101928100	AC022075.1	0.955356	0.907087	0.000574729	0.00794379	#N/A	antisense_RNA
ENSG00000247596	1718	11344	TWF2	6.35276	-0.261746	0.000574774	0.00794379	twinfilin actin binding protein 2	protein_coding
ENSG00000125651	2731	2962	GTF2F1	5.6728	-0.253573	0.000572573	0.00794379	general transcription factor IIF subunit 1	protein_coding
ENSG00000225541	1282	#N/A	AC002480.1	-0.896973	-0.818737	0.000574944	0.00794379	#N/A	sense_overlapping
ENSG00000239521	3526	352954	GATS	3.03914	0.28316	0.000578795	0.00794379	GATS, stromal antigen 3 opposite strand	protein_coding
ENSG00000272831	557	#N/A	AC027644.3	0.674527	-0.455355	0.00057767	0.00794379	#N/A	antisense_RNA
ENSG00000153443	2641	124402	UBALD1	4.11731	-0.3206	0.000579478	0.00794379	UBA like domain containing 1	protein_coding
ENSG00000105700	1426	79036	KXD1	5.4667	-0.190185	0.000578661	0.00794379	KxDL motif containing 1	protein_coding
ENSG00000101596	8821	23347	SMCHD1	8.61048	0.521031	0.000576688	0.00794379	structural maintenance of chromosomes flexible hinge domain containing 1	protein_coding
ENSG00000134253	677	80263	TRIM45	-0.315128	1.26235	0.000570727	0.00794379	tripartite motif containing 45	protein_coding
ENSG00000254635	2323	#N/A	WAC-AS1	4.49852	-0.261393	0.000570864	0.00794379	WAC antisense RNA 1 (head to head)	antisense_RNA
ENSG00000132522	1238	2874	GPS2	5.56647	-0.272105	0.000572587	0.00794379	G protein pathway suppressor 2	protein_coding
ENSG00000157823	5891	10239	AP3S2	4.76271	-0.185159	0.000577693	0.00794379	adaptor related protein complex 3 sigma 2 subunit	protein_coding
ENSG00000131508	656	7322	UBE2D2	6.00228	-0.166049	0.000581689	0.00795497	ubiquitin conjugating enzyme E2 D2	protein_coding
ENSG00000120868	5444	317	APAF1	6.50078	0.424465	0.000583332	0.00797164	apoptotic peptidase activating factor 1	protein_coding
ENSG00000147684	711	4715	NDUFB9	4.81968	-0.322125	0.000584239	0.00797245	NADH:ubiquinone oxidoreductase subunit B9	protein_coding
ENSG00000166435	2339	143570	XRRA1	3.41006	-0.618108	0.000583999	0.00797245	X-ray radiation resistance associated 1	protein_coding
ENSG00000164919	562	1345	COX6C	5.07537	-0.320908	0.000586014	0.00799087	cytochrome c oxidase subunit 6C	protein_coding
ENSG00000077254	4327	23032	USP33	5.60096	0.232577	0.000587284	0.00800054	ubiquitin specific peptidase 33	protein_coding
ENSG00000118492	5325	79747	ADGB	0.226446	0.792755	0.000587574	0.00800054	androglobin	protein_coding
ENSG00000168769	9233	54790	TET2	6.58373	0.536123	0.000588202	0.00800329	tet methylcytosine dioxygenase 2	protein_coding
ENSG00000164405	839	27089	UQCRQ	4.28139	-0.269593	0.000589446	0.00800863	ubiquinol-cytochrome c reductase complex III subunit VII	protein_coding
ENSG00000196167	8098	#N/A	COLCA1	-0.733176	0.635465	0.000589301	0.00800863	colorectal cancer associated 1	antisense_RNA
ENSG00000143575	1227	10456	HAX1	5.07985	-0.245981	0.000590113	0.0080119	HCLS1 associated protein X-1	protein_coding
ENSG00000141068	479	8844	KSR1	5.59787	0.328959	0.000590756	0.00801346	kinase suppressor of ras 1	protein_coding
ENSG00000248309	828	101929423	MEF2C-AS1	0.495846	0.462319	0.00059108	0.00801346	MEF2C antisense RNA 1	antisense_RNA
ENSG00000100997	474	26090	ABHD12	3.62611	-0.248978	0.000592068	0.00802107	abhydrolase domain containing 12	protein_coding
ENSG00000173653	2719	9986	RCE1	3.15377	-0.244555	0.00059316	0.00803008	Ras converting CAAX endopeptidase 1	protein_coding
ENSG00000164983	9029	157378	TMEM65	4.46183	0.30963	0.000596354	0.00806172	transmembrane protein 65	protein_coding
ENSG00000266921	2550	101928063	AC006213.1	-1.02608	-1.03382	0.000596115	0.00806172	#N/A	antisense_RNA
ENSG00000173933	1694	5936	RBM4	5.95147	-0.178779	0.000599821	0.0080636	RNA binding motif protein 4	protein_coding
ENSG00000262814	1028	6182	MRPL12	3.44441	-0.399642	0.000599168	0.0080636	mitochondrial ribosomal protein L12	protein_coding
ENSG00000243678	850	4831	NME2	5.95488	-0.355589	0.000599924	0.0080636	NME/NM23 nucleoside diphosphate kinase 2	protein_coding
ENSG00000186660	5220	80829	ZFP91	5.77095	0.234618	0.000597886	0.0080636	ZFP91 zinc finger protein	protein_coding
ENSG00000163320	4495	8545	CGGBP1	6.49339	0.218767	0.000597007	0.0080636	CGG triplet repeat binding protein 1	protein_coding
ENSG00000228029	1043	#N/A	HLA-W	-1.19186	1.10225	0.000599599	0.0080636	major histocompatibility complex, class I, W (pseudogene)	unprocessed_pseudogene
ENSG00000143951	2122	51057	WDPCP	2.21438	0.321191	0.000598326	0.0080636	WD repeat containing planar cell polarity effector	protein_coding
ENSG00000256229	734	90649	ZNF486	3.00591	0.427704	0.000598923	0.0080636	zinc finger protein 486	protein_coding
ENSG00000123908	14581	27161	AGO2	6.19252	0.35165	0.000601092	0.00807352	argonaute 2, RISC catalytic component	protein_coding
ENSG00000140199	7286	9990	SLC12A6	7.37873	0.406548	0.000601975	0.00807961	solute carrier family 12 member 6	protein_coding
ENSG00000115239	2648	51130	ASB3	3.30414	0.175103	0.00060836	0.00815949	ankyrin repeat and SOCS box containing 3	protein_coding
ENSG00000174106	4764	23592	LEMD3	4.9247	0.316319	0.000609334	0.00816672	LEM domain containing 3	protein_coding
ENSG00000171813	2013	170394	PWWP2B	3.70428	-0.348819	0.000609859	0.00816795	PWWP domain containing 2B	protein_coding
ENSG00000188167	3451	643853	TMPPE	1.77989	0.664246	0.000610644	0.00817264	transmembrane protein with metallophosphoesterase domain	protein_coding
ENSG00000275736	1826	126014	OSCAR	4.66995	-0.717877	0.00061242	0.00818965	osteoclast associated, immunoglobulin-like receptor	protein_coding
ENSG00000168090	1432	10980	COPS6	5.05334	-0.217629	0.000612787	0.00818965	COP9 signalosome subunit 6	protein_coding
ENSG00000175220	3375	392	ARHGAP1	6.48258	-0.176787	0.000613862	0.0081982	Rho GTPase activating protein 1	protein_coding
ENSG00000235173	2531	51236	HGH1	3.53292	-0.335483	0.000614422	0.00819985	HGH1 homolog	protein_coding
ENSG00000130725	1508	9040	UBE2M	4.90167	-0.24647	0.000614939	0.00820093	ubiquitin conjugating enzyme E2 M	protein_coding
ENSG00000104872	424	55011	PIH1D1	4.79905	-0.242064	0.000615858	0.00820736	PIH1 domain containing 1	protein_coding
ENSG00000184979	2129	11274	USP18	2.01873	-0.835732	0.000616567	0.00821099	ubiquitin specific peptidase 18	protein_coding
ENSG00000167315	3350	10449	ACAA2	5.03948	-0.260192	0.00061762	0.0082192	acetyl-CoA acyltransferase 2	protein_coding
ENSG00000008294	8273	9043	SPAG9	6.14624	0.388	0.000620253	0.00824301	sperm associated antigen 9	protein_coding
ENSG00000171940	5796	7764	ZNF217	6.90457	0.335985	0.000620286	0.00824301	zinc finger protein 217	protein_coding
ENSG00000177181	864	284716	RIMKLA	-1.18013	0.551152	0.000623437	0.00826736	ribosomal modification protein rimK like family member A	protein_coding
ENSG00000134248	694	10542	LAMTOR5	4.75363	-0.203693	0.000623205	0.00826736	late endosomal/lysosomal adaptor, MAPK and MTOR activator 5	protein_coding
ENSG00000133027	383	10400	PEMT	2.16867	-0.315773	0.000622791	0.00826736	phosphatidylethanolamine N-methyltransferase	protein_coding
ENSG00000272449	996	#N/A	AL139246.5	0.769816	-0.387862	0.000628229	0.00828389	#N/A	lincRNA
ENSG00000281734	996	#N/A	AL139246.9	0.769816	-0.387862	0.000628229	0.00828389	#N/A	lincRNA
ENSG00000236772	986	#N/A	AL034550.1	-1.09479	0.931947	0.00062826	0.00828389	#N/A	antisense_RNA
ENSG00000183354	932	158358	KIAA2026	5.05765	0.387726	0.00062792	0.00828389	KIAA2026	protein_coding
ENSG00000273599	5428	#N/A	AL731571.1	1.4805	0.560795	0.000629718	0.00828389	#N/A	antisense_RNA
ENSG00000151883	597	79668	PARP8	7.17152	0.296565	0.000625632	0.00828389	poly(ADP-ribose) polymerase family member 8	protein_coding
ENSG00000164066	737	27152	INTU	1.73498	0.659149	0.000629752	0.00828389	inturned planar cell polarity protein	protein_coding
ENSG00000272054	3803	#N/A	AC007390.2	0.950768	0.615054	0.00062997	0.00828389	#N/A	sense_intronic
ENSG00000146676	9069	5814	PURB	5.25334	0.266685	0.000629344	0.00828389	purine rich element binding protein B	protein_coding
ENSG00000107140	2421	7016	TESK1	4.40554	-0.223084	0.000626987	0.00828389	testis-specific kinase 1	protein_coding
ENSG00000158636	2415	56946	EMSY	4.48156	0.278098	0.000628377	0.00828389	EMSY, BRCA2 interacting transcriptional repressor	protein_coding
ENSG00000179922	2021	147808	ZNF784	2.11729	-0.328183	0.000626098	0.00828389	zinc finger protein 784	protein_coding
ENSG00000134882	748	337867	UBAC2	5.75872	-0.176535	0.000631206	0.00829434	UBA domain containing 2	protein_coding
ENSG00000273594	419	1936	EEF1D	7.16853	-0.332645	0.000634215	0.00830486	eukaryotic translation elongation factor 1 delta	protein_coding
ENSG00000275673	630	#N/A	AC133065.5	1.50512	0.390922	0.000633162	0.00830486	#N/A	sense_intronic
ENSG00000114841	13300	25981	DNAH1	5.50465	0.311106	0.000633843	0.00830486	dynein axonemal heavy chain 1	protein_coding
ENSG00000132485	3078	9406	ZRANB2	5.62404	0.311742	0.000633667	0.00830486	zinc finger RANBP2-type containing 2	protein_coding
ENSG00000159713	1058	51673	TPPP3	2.91866	-0.53297	0.00063403	0.00830486	tubulin polymerization promoting protein family member 3	protein_coding
ENSG00000187951	1126	89839	ARHGAP11B	1.6254	0.294971	0.000635413	0.00830713	Rho GTPase activating protein 11B	protein_coding
ENSG00000137161	1704	10695	CNPY3	7.18127	-0.308005	0.000635474	0.00830713	canopy FGF signaling regulator 3	protein_coding
ENSG00000237491	844	#N/A	AL669831.5	1.13153	0.505206	0.000635714	0.00830713	#N/A	lincRNA
ENSG00000121741	1912	7750	ZMYM2	5.81301	0.248178	0.000636848	0.00831618	zinc finger MYM-type containing 2	protein_coding
ENSG00000106268	714	4521	NUDT1	2.9241	-0.360059	0.000637304	0.00831635	nudix hydrolase 1	protein_coding
ENSG00000270157	925	#N/A	AC004918.3	0.448506	0.846016	0.000638938	0.00833189	#N/A	sense_intronic
ENSG00000116221	747	51253	MRPL37	4.26635	-0.302712	0.000641172	0.0083379	mitochondrial ribosomal protein L37	protein_coding
ENSG00000116001	4647	7072	TIA1	5.69708	0.320673	0.000640139	0.0083379	TIA1 cytotoxic granule associated RNA binding protein	protein_coding
ENSG00000236552	612	728658	RPL13AP5	0.426032	-0.655585	0.000640397	0.0083379	ribosomal protein L13a pseudogene 5	processed_pseudogene
ENSG00000153561	6301	64795	RMND5A	6.07352	0.192219	0.00064083	0.0083379	required for meiotic nuclear division 5 homolog A	protein_coding
ENSG00000171307	1798	84287	ZDHHC16	3.51948	-0.203186	0.000644573	0.00837096	zinc finger DHHC-type containing 16	protein_coding
ENSG00000069869	5707	4734	NEDD4	3.08812	0.394948	0.00064505	0.00837096	neural precursor cell expressed, developmentally down-regulated 4, E3 ubiquitin protein ligase	protein_coding
ENSG00000147459	786	80005	DOCK5	7.20888	0.523093	0.000644754	0.00837096	dedicator of cytokinesis 5	protein_coding
ENSG00000197323	8339	51592	TRIM33	5.58322	0.387898	0.000647169	0.00839267	tripartite motif containing 33	protein_coding
ENSG00000149418	3539	6768	ST14	4.49721	-0.410379	0.000648669	0.00840632	suppression of tumorigenicity 14	protein_coding
ENSG00000214265	1325	#N/A	AC124312.1	-1.46198	0.93554	0.000650627	0.00842589	#N/A	protein_coding
ENSG00000113068	1352	5201	PFDN1	4.2606	-0.234371	0.000654289	0.00846748	prefoldin subunit 1	protein_coding
ENSG00000036054	587	55773	TBC1D23	4.53749	0.240452	0.000658925	0.00850407	TBC1 domain family member 23	protein_coding
ENSG00000065970	5523	55810	FOXJ2	5.26865	0.144154	0.000658784	0.00850407	forkhead box J2	protein_coding
ENSG00000111669	1763	7167	TPI1	7.28775	-0.271429	0.000658655	0.00850407	triosephosphate isomerase 1	protein_coding
ENSG00000135097	2975	4440	MSI1	0.438203	2.34266	0.000658368	0.00850407	musashi RNA binding protein 1	protein_coding
ENSG00000119900	8391	79627	OGFRL1	7.64681	0.454856	0.000662182	0.00852833	opioid growth factor receptor like 1	protein_coding
ENSG00000152926	9080	51351	ZNF117	5.28248	0.646538	0.000663526	0.00852833	zinc finger protein 117	protein_coding
ENSG00000124222	553	8675	STX16	6.89438	0.294779	0.00066148	0.00852833	syntaxin 16	protein_coding
ENSG00000148337	2855	25792	CIZ1	5.87155	-0.197846	0.000663447	0.00852833	CDKN1A interacting zinc finger protein 1	protein_coding
ENSG00000102786	690	26512	INTS6	5.16985	0.222713	0.000661979	0.00852833	integrator complex subunit 6	protein_coding
ENSG00000091039	7047	114882	OSBPL8	7.04633	0.485461	0.00066327	0.00852833	oxysterol binding protein like 8	protein_coding
ENSG00000117620	2298	23443	SLC35A3	3.87172	0.355486	0.000664009	0.0085287	solute carrier family 35 member A3	protein_coding
ENSG00000137100	688	11258	DCTN3	4.51518	-0.229709	0.000665318	0.00853392	dynactin subunit 3	protein_coding
ENSG00000141026	2228	55090	MED9	3.09924	-0.221502	0.000665323	0.00853392	mediator complex subunit 9	protein_coding
ENSG00000116016	558	2034	EPAS1	1.93382	0.434587	0.000666633	0.0085449	endothelial PAS domain protein 1	protein_coding
ENSG00000081692	2595	65094	JMJD4	2.81464	-0.325267	0.000669993	0.00855067	jumonji domain containing 4	protein_coding
ENSG00000102699	5474	143	PARP4	6.85631	0.227787	0.000669421	0.00855067	poly(ADP-ribose) polymerase family member 4	protein_coding
ENSG00000250116	1519	100506142	AC018682.1	-0.0671868	0.65582	0.000669689	0.00855067	#N/A	antisense_RNA
ENSG00000031698	1852	6301	SARS	6.1838	-0.225167	0.000668899	0.00855067	seryl-tRNA synthetase	protein_coding
ENSG00000183978	1374	28958	COA3	3.46498	-0.323456	0.000670266	0.00855067	cytochrome c oxidase assembly factor 3	protein_coding
ENSG00000128524	704	9296	ATP6V1F	5.14139	-0.314136	0.000668419	0.00855067	ATPase H+ transporting V1 subunit F	protein_coding
ENSG00000118680	1210	103910	MYL12B	7.58982	-0.188705	0.000669023	0.00855067	myosin light chain 12B	protein_coding
ENSG00000177051	3001	23403	FBXO46	4.2137	-0.194218	0.000671497	0.00856057	F-box protein 46	protein_coding
ENSG00000113580	6795	2908	NR3C1	6.49547	0.299896	0.00067586	0.00859289	nuclear receptor subfamily 3 group C member 1	protein_coding
ENSG00000229692	1191	#N/A	SOS1-IT1	0.0512362	0.4385	0.000675077	0.00859289	SOS1 intronic transcript 1	sense_intronic
ENSG00000037749	643	4238	MFAP3	3.4449	0.529428	0.000675243	0.00859289	microfibril associated protein 3	protein_coding
ENSG00000174579	4692	55167	MSL2	6.10774	0.133849	0.000675689	0.00859289	MSL complex subunit 2	protein_coding
ENSG00000248333	2998	984	CDK11B	5.96888	-0.205409	0.000676461	0.00859472	cyclin dependent kinase 11B	protein_coding
ENSG00000160949	6607	4796	TONSL	2.09353	-0.26921	0.000679281	0.00862471	tonsoku like, DNA repair protein	protein_coding
ENSG00000106086	563	84725	PLEKHA8	3.07016	0.316533	0.000679898	0.00862673	pleckstrin homology domain containing A8	protein_coding
ENSG00000124406	5918	10396	ATP8A1	5.26929	0.397405	0.000682447	0.00865323	ATPase phospholipid transporting 8A1	protein_coding
ENSG00000163479	1116	6746	SSR2	7.13442	-0.267768	0.000683235	0.00865738	signal sequence receptor subunit 2	protein_coding
ENSG00000158161	6085	2140	EYA3	4.65904	0.163644	0.000686987	0.0086932	EYA transcriptional coactivator and phosphatase 3	protein_coding
ENSG00000241975	318	#N/A	ELOCP19	-0.149775	1.00756	0.000686687	0.0086932	elongin C pseudogene 19	processed_pseudogene
ENSG00000267554	560	#N/A	AC015911.8	1.3276	0.779816	0.000688302	0.00869463	#N/A	processed_pseudogene
ENSG00000186812	690	84307	ZNF397	4.81698	0.268744	0.000687821	0.00869463	zinc finger protein 397	protein_coding
ENSG00000112282	4581	9439	MED23	5.24122	0.3442	0.000688486	0.00869463	mediator complex subunit 23	protein_coding
ENSG00000105552	1272	587	BCAT2	3.15393	-0.326606	0.000692755	0.0087368	branched chain amino acid transaminase 2	protein_coding
ENSG00000169224	1308	148823	GCSAML	1.3445	0.621771	0.000692488	0.0087368	germinal center associated signaling and motility like	protein_coding
ENSG00000269293	2163	100129195	ZSCAN16-AS1	1.46352	-0.33099	0.00069337	0.00873869	ZSCAN16 antisense RNA 1	antisense_RNA
ENSG00000159479	1483	112950	MED8	4.27903	-0.171923	0.000694381	0.00874558	mediator complex subunit 8	protein_coding
ENSG00000257704	1255	255783	INAFM1	2.5726	-0.453188	0.00069575	0.00875109	InaF motif containing 1	protein_coding
ENSG00000272145	1687	#N/A	NFYC-AS1	0.230023	0.54321	0.000695464	0.00875109	NFYC antisense RNA 1	antisense_RNA
ENSG00000141858	2164	#N/A	SAMD1	4.16854	-0.286818	0.00069625	0.00875153	sterile alpha motif domain containing 1	protein_coding
ENSG00000125812	4835	64412	GZF1	3.34827	0.152027	0.000702522	0.00876764	GDNF inducible zinc finger protein 1	protein_coding
ENSG00000164663	9034	25862	USP49	2.95196	0.323392	0.000707565	0.00876764	ubiquitin specific peptidase 49	protein_coding
ENSG00000145012	5835	4026	LPP	5.50898	0.373865	0.000698541	0.00876764	LIM domain containing preferred translocation partner in lipoma	protein_coding
ENSG00000182872	3747	8241	RBM10	5.6384	-0.194009	0.00069935	0.00876764	RNA binding motif protein 10	protein_coding
ENSG00000262246	3540	79585	CORO7	6.01273	-0.268094	0.000707439	0.00876764	coronin 7	protein_coding
ENSG00000282725	3540	79585	CORO7	6.01273	-0.268094	0.000707439	0.00876764	coronin 7	protein_coding
ENSG00000087095	695	51701	NLK	3.88446	0.179796	0.000703119	0.00876764	nemo like kinase	protein_coding
ENSG00000165264	1366	4712	NDUFB6	3.68178	-0.25022	0.000702147	0.00876764	NADH:ubiquinone oxidoreductase subunit B6	protein_coding
ENSG00000109046	943	26118	WSB1	6.80884	0.397953	0.000701392	0.00876764	WD repeat and SOCS box containing 1	protein_coding
ENSG00000126746	3266	171017	ZNF384	5.33271	0.209796	0.000699983	0.00876764	zinc finger protein 384	protein_coding
ENSG00000185187	573	59307	SIGIRR	6.36368	-0.301817	0.000700207	0.00876764	single Ig and TIR domain containing	protein_coding
ENSG00000130150	4163	158747	MOSPD2	5.17087	0.426449	0.000698011	0.00876764	motile sperm domain containing 2	protein_coding
ENSG00000138346	3468	1763	DNA2	1.24017	0.375775	0.000707483	0.00876764	DNA replication helicase/nuclease 2	protein_coding
ENSG00000261126	1350	#N/A	RBFADN	-0.300113	0.519686	0.000703604	0.00876764	RBFA downstream neighbor (non-protein coding)	lincRNA
ENSG00000244681	2595	100287639	MTHFD2P1	0.654445	1.98418	0.000705464	0.00876764	methylenetetrahydrofolate dehydrogenase (NADP+ dependent) 2, methenyltetrahydrofolate cyclohydrolase pseudogene 1	transcribed_processed_pseudogene
ENSG00000100644	559	3091	HIF1A	6.58603	0.375713	0.000704015	0.00876764	hypoxia inducible factor 1 alpha subunit	protein_coding
ENSG00000163788	2961	54861	SNRK	6.77863	0.274647	0.000702461	0.00876764	SNF related kinase	protein_coding
ENSG00000226248	1254	1192	CLIC1	5.20809	-0.333955	0.000704897	0.00876764	chloride intracellular channel 1	protein_coding
ENSG00000213719	1254	1192	CLIC1	5.20828	-0.333906	0.00070779	0.00876764	chloride intracellular channel 1	protein_coding
ENSG00000223639	1254	1192	CLIC1	5.20828	-0.333906	0.00070779	0.00876764	chloride intracellular channel 1	protein_coding
ENSG00000226417	1254	1192	CLIC1	5.20828	-0.333906	0.00070779	0.00876764	chloride intracellular channel 1	protein_coding
ENSG00000067560	2031	387	RHOA	8.78125	-0.161732	0.000700347	0.00876764	ras homolog family member A	protein_coding
ENSG00000075151	5802	8672	EIF4G3	5.54976	0.303708	0.00070915	0.00877175	eukaryotic translation initiation factor 4 gamma 3	protein_coding
ENSG00000138080	3943	11117	EMILIN1	0.608807	-0.423617	0.000709521	0.00877175	elastin microfibril interfacer 1	protein_coding
ENSG00000226651	1254	1192	CLIC1	5.20811	-0.333912	0.000708617	0.00877175	chloride intracellular channel 1	protein_coding
ENSG00000112078	5619	222658	KCTD20	6.27961	0.195058	0.000711601	0.00878775	potassium channel tetramerization domain containing 20	protein_coding
ENSG00000111640	1875	2597	GAPDH	9.5178	-0.325147	0.00071175	0.00878775	glyceraldehyde-3-phosphate dehydrogenase	protein_coding
ENSG00000225234	908	#N/A	TRAPPC12-AS1	-0.00286892	0.488789	0.000712747	0.00879429	TRAPPC12 antisense RNA 1	antisense_RNA
ENSG00000180096	1592	1731	SEPT1	6.51726	-0.287209	0.00071332	0.00879559	septin 1	protein_coding
ENSG00000240053	2654	58496	LY6G5B	3.36113	0.471927	0.000715142	0.00880266	lymphocyte antigen 6 family member G5B	protein_coding
ENSG00000115808	8168	6801	STRN	5.17282	0.359491	0.000715298	0.00880266	striatin	protein_coding
ENSG00000246130	2636	286059	AC107959.2	-0.340625	1.07273	0.000714603	0.00880266	#N/A	antisense_RNA
ENSG00000173113	823	51504	TRMT112	5.4775	-0.277804	0.000717387	0.00882259	tRNA methyltransferase subunit 11-2	protein_coding
ENSG00000055609	11186	58508	KMT2C	7.11235	0.442679	0.000719277	0.00884005	lysine methyltransferase 2C	protein_coding
ENSG00000206394	1254	1192	CLIC1	5.20815	-0.333496	0.000720382	0.00884786	chloride intracellular channel 1	protein_coding
ENSG00000154165	1252	2838	GPR15	1.71064	-0.840097	0.000721771	0.00885913	G protein-coupled receptor 15	protein_coding
ENSG00000273573	280	#N/A	Metazoa_SRP	0.190225	0.652367	0.00072246	0.00886135	Metazoan signal recognition particle RNA	misc_RNA
ENSG00000124496	7286	55809	TRERF1	5.7173	0.256342	0.000722894	0.00886135	transcriptional regulating factor 1	protein_coding
ENSG00000163597	556	100507246	SNHG16	4.99799	-0.300426	0.000726705	0.00890226	small nucleolar RNA host gene 16	processed_transcript
ENSG00000134283	1777	51535	PPHLN1	5.49467	0.158873	0.000728847	0.00891939	periphilin 1	protein_coding
ENSG00000253854	939	#N/A	AC010834.3	-0.667971	0.732543	0.000729365	0.00891939	#N/A	antisense_RNA
ENSG00000167548	19419	8085	KMT2D	7.65815	0.35364	0.000729527	0.00891939	lysine methyltransferase 2D	protein_coding
ENSG00000243335	5951	154881	KCTD7	4.68436	0.235738	0.000730162	0.00892135	potassium channel tetramerization domain containing 7	protein_coding
ENSG00000148158	7622	401548	SNX30	5.29073	0.262015	0.000731043	0.00892632	sorting nexin family member 30	protein_coding
ENSG00000131143	566	1327	COX4I1	7.41723	-0.31379	0.000731718	0.00892876	cytochrome c oxidase subunit 4I1	protein_coding
ENSG00000067221	6336	9399	STOML1	2.21516	-0.24113	0.000734749	0.00895994	stomatin like 1	protein_coding
ENSG00000214029	15455	101060200	ZNF891	2.20116	0.403607	0.000735812	0.00896708	zinc finger protein 891	protein_coding
ENSG00000132952	1133	10208	USPL1	4.6358	0.162455	0.000739271	0.00899757	ubiquitin specific peptidase like 1	protein_coding
ENSG00000259366	552	#N/A	AC108449.2	0.507152	0.760807	0.000739205	0.00899757	#N/A	sense_intronic
ENSG00000090554	1032	2323	FLT3LG	5.27839	-0.391663	0.000739839	0.00899866	fms related tyrosine kinase 3 ligand	protein_coding
ENSG00000183137	3832	285753	CEP57L1	1.26037	0.316838	0.000742471	0.00902484	centrosomal protein 57 like 1	protein_coding
ENSG00000162923	6872	80232	WDR26	7.1089	0.262698	0.000745394	0.00905451	WD repeat domain 26	protein_coding
ENSG00000136908	1662	8818	DPM2	4.59153	-0.456529	0.000747566	0.00906334	dolichyl-phosphate mannosyltransferase subunit 2, regulatory	protein_coding
ENSG00000104643	7481	66036	MTMR9	3.81701	0.270407	0.00074731	0.00906334	myotubularin related protein 9	protein_coding
ENSG00000095321	2763	1384	CRAT	3.90527	-0.33409	0.000747188	0.00906334	carnitine O-acetyltransferase	protein_coding
ENSG00000127580	3245	84219	WDR24	3.07403	-0.267881	0.000750169	0.00906527	WD repeat domain 24	protein_coding
ENSG00000276724	701	#N/A	AC123768.4	0.246096	0.6265	0.000750878	0.00906527	#N/A	lincRNA
ENSG00000111707	4897	64426	SUDS3	5.34329	0.15171	0.0007511	0.00906527	SDS3 homolog, SIN3A corepressor complex component	protein_coding
ENSG00000281601	8665	163131	ZNF780B	2.88156	0.29335	0.000750979	0.00906527	zinc finger protein 780B	protein_coding
ENSG00000128000	8665	163131	ZNF780B	2.88156	0.29335	0.000750979	0.00906527	zinc finger protein 780B	protein_coding
ENSG00000126264	613	10870	HCST	5.99736	-0.38744	0.000750761	0.00906527	hematopoietic cell signal transducer	protein_coding
ENSG00000154553	1766	27295	PDLIM3	-0.687979	1.59006	0.000748314	0.00906527	PDZ and LIM domain 3	protein_coding
ENSG00000213073	3131	729603	AL353625.1	2.62664	0.604318	0.000753674	0.0090905	#N/A	transcribed_processed_pseudogene
ENSG00000235169	546	388588	SMIM1	1.92004	-1.23268	0.000755395	0.00910541	small integral membrane protein 1 (Vel blood group)	protein_coding
ENSG00000173581	741	29903	CCDC106	1.76132	-0.405665	0.000758998	0.0091149	coiled-coil domain containing 106	protein_coding
ENSG00000228300	983	55009	C19orf24	3.86567	-0.404215	0.000758391	0.0091149	chromosome 19 open reading frame 24	protein_coding
ENSG00000235453	1003	100129250	SMIM27	2.99183	-0.301109	0.000758189	0.0091149	small integral membrane protein 27	protein_coding
ENSG00000237390	5586	#N/A	AL139130.1	-0.406959	0.517662	0.00075909	0.0091149	#N/A	lincRNA
ENSG00000159214	2654	149473	CCDC24	0.577748	-0.434097	0.000757193	0.0091149	coiled-coil domain containing 24	protein_coding
ENSG00000138386	590	4664	NAB1	4.46165	0.277191	0.00075718	0.0091149	NGFI-A binding protein 1	protein_coding
ENSG00000162076	1036	114984	FLYWCH2	2.76125	-0.367437	0.000761277	0.00913532	FLYWCH family member 2	protein_coding
ENSG00000244754	2807	10443	N4BP2L2	6.63711	0.273367	0.000762388	0.0091414	NEDD4 binding protein 2 like 2	protein_coding
ENSG00000053371	1362	8574	AKR7A2	4.02277	-0.301787	0.000762756	0.0091414	aldo-keto reductase family 7 member A2	protein_coding
ENSG00000167680	3986	10501	SEMA6B	0.124953	-1.13279	0.000763331	0.00914246	semaphorin 6B	protein_coding
ENSG00000225733	1184	100505641	FGD5-AS1	6.42508	0.209216	0.000764695	0.00914715	FGD5 antisense RNA 1	antisense_RNA
ENSG00000109787	5122	51274	KLF3	7.09644	0.263905	0.000764225	0.00914715	Kruppel like factor 3	protein_coding
ENSG00000162971	4306	129450	TYW5	2.44599	0.293049	0.000766608	0.00915432	tRNA-yW synthesizing protein 5	protein_coding
ENSG00000173456	2787	79102	RNF26	4.03628	-0.300428	0.000766215	0.00915432	ring finger protein 26	protein_coding
ENSG00000160218	1763	7109	TRAPPC10	6.09826	0.393899	0.000766754	0.00915432	trafficking protein particle complex 10	protein_coding
ENSG00000124172	3665	514	ATP5E	7.68888	-0.336025	0.000767284	0.00915483	ATP synthase, H+ transporting, mitochondrial F1 complex, epsilon subunit	protein_coding
ENSG00000261324	5428	#N/A	AC010168.2	1.69031	0.507276	0.000768473	0.00915635	#N/A	sense_overlapping
ENSG00000175787	1986	169841	ZNF169	2.38751	0.292978	0.000768303	0.00915635	zinc finger protein 169	protein_coding
ENSG00000117614	1345	25949	SYF2	5.86831	-0.179326	0.000768873	0.00915635	SYF2 pre-mRNA splicing factor	protein_coding
ENSG00000114988	2397	81562	LMAN2L	2.96391	-0.226801	0.000771227	0.00916698	lectin, mannose binding 2 like	protein_coding
ENSG00000141577	3505	22994	CEP131	2.89147	-0.247282	0.000770278	0.00916698	centrosomal protein 131	protein_coding
ENSG00000260465	1790	#N/A	AC018557.1	0.995533	-1.79893	0.000771033	0.00916698	#N/A	antisense_RNA
ENSG00000274950	992	6203	RPS9	6.44708	-0.379227	0.000774323	0.00919378	ribosomal protein S9	protein_coding
ENSG00000168000	545	26580	BSCL2	2.49065	-0.654214	0.00077446	0.00919378	BSCL2, seipin lipid droplet biogenesis associated	protein_coding
ENSG00000131127	536	7700	ZNF141	2.86035	0.410238	0.00077517	0.0091964	zinc finger protein 141	protein_coding
ENSG00000259326	2129	#N/A	AC116158.1	-0.525472	0.915505	0.000776263	0.00920356	#N/A	antisense_RNA
ENSG00000244687	1973	7335	UBE2V1	6.4373	-0.189787	0.000776986	0.00920632	ubiquitin conjugating enzyme E2 V1	protein_coding
ENSG00000232043	4587	#N/A	AL133230.1	-1.12941	0.803146	0.000779032	0.00921922	#N/A	antisense_RNA
ENSG00000187650	2254	400673	VMAC	2.80911	0.283121	0.000779055	0.00921922	vimentin type intermediate filament associated coiled-coil protein	protein_coding
ENSG00000198931	947	353	APRT	5.7988	-0.37336	0.00078124	0.00922766	adenine phosphoribosyltransferase	protein_coding
ENSG00000001631	4057	889	KRIT1	4.61048	0.255905	0.000781067	0.00922766	KRIT1, ankyrin repeat containing	protein_coding
ENSG00000184508	1880	374659	HDDC3	2.96618	-0.309496	0.000780531	0.00922766	HD domain containing 3	protein_coding
ENSG00000273669	663	#N/A	AC015819.1	1.71562	-0.302231	0.000783638	0.00925018	#N/A	lincRNA
ENSG00000170160	935	9720	CCDC144A	1.90153	1.45804	0.000785022	0.0092607	coiled-coil domain containing 144A	protein_coding
ENSG00000121957	7433	29899	GPSM2	2.85546	0.328856	0.000785932	0.0092619	G protein signaling modulator 2	protein_coding
ENSG00000150779	819	26521	TIMM8B	3.34958	-0.248032	0.000786602	0.0092619	translocase of inner mitochondrial membrane 8 homolog B	protein_coding
ENSG00000165029	923	19	ABCA1	4.49923	0.727516	0.000786265	0.0092619	ATP binding cassette subfamily A member 1	protein_coding
ENSG00000254760	492	#N/A	AC008750.1	1.07054	0.440874	0.000789408	0.00927768	#N/A	antisense_RNA
ENSG00000110057	729	81622	UNC93B1	6.25018	-0.343664	0.000789012	0.00927768	unc-93 homolog B1, TLR signaling regulator	protein_coding
ENSG00000138592	652	9101	USP8	5.64172	0.233309	0.000789422	0.00927768	ubiquitin specific peptidase 8	protein_coding
ENSG00000177192	1664	80324	PUS1	3.71643	-0.233595	0.00079094	0.00928972	pseudouridylate synthase 1	protein_coding
ENSG00000167747	1844	84798	C19orf48	3.11174	-0.382575	0.000791935	0.0092956	chromosome 19 open reading frame 48	protein_coding
ENSG00000234232	1537	#N/A	AC243772.3	-0.65547	0.990878	0.000796426	0.00933665	#N/A	transcribed_unprocessed_pseudogene
ENSG00000260528	1806	#N/A	FAM157C	5.62805	0.709284	0.000796399	0.00933665	family with sequence similarity 157 member C (non-protein coding)	lincRNA
ENSG00000136044	3239	55198	APPL2	4.64297	0.181671	0.000799103	0.00936221	adaptor protein, phosphotyrosine interacting with PH domain and leucine zipper 2	protein_coding
ENSG00000100324	3237	10454	TAB1	4.65084	-0.213467	0.000800018	0.00936708	TGF-beta activated kinase 1 (MAP3K7) binding protein 1	protein_coding
ENSG00000125995	498	140823	ROMO1	3.20688	-0.35718	0.000802698	0.00939261	reactive oxygen species modulator 1	protein_coding
ENSG00000272070	3148	#N/A	AC005618.1	-1.32871	0.578115	0.000803706	0.00939856	#N/A	lincRNA
ENSG00000145912	865	55651	NHP2	4.4431	-0.358512	0.0008052	0.00941018	NHP2 ribonucleoprotein	protein_coding
ENSG00000171109	5224	55669	MFN1	4.6645	0.209622	0.000809933	0.00942094	mitofusin 1	protein_coding
ENSG00000169733	1755	5986	RFNG	4.20353	-0.321231	0.000808642	0.00942094	RFNG O-fucosylpeptide 3-beta-N-acetylglucosaminyltransferase	protein_coding
ENSG00000173812	2170	10209	EIF1	8.4837	-0.231714	0.000808823	0.00942094	eukaryotic translation initiation factor 1	protein_coding
ENSG00000274081	1832	22827	PUF60	5.19411	-0.376907	0.000807807	0.00942094	poly(U) binding splicing factor 60	protein_coding
ENSG00000279413	639	#N/A	AC112497.1	0.726598	-0.414923	0.000810129	0.00942094	#N/A	pseudogene
ENSG00000145725	505	23262	PPIP5K2	5.33029	0.350452	0.000807763	0.00942094	diphosphoinositol pentakisphosphate kinase 2	protein_coding
ENSG00000149476	4696	26007	TKFC	4.10791	-0.216463	0.000809488	0.00942094	triokinase and FMN cyclase	protein_coding
ENSG00000172845	6359	6670	SP3	6.77238	0.275226	0.000808052	0.00942094	Sp3 transcription factor	protein_coding
ENSG00000138443	22209	10152	ABI2	3.84759	0.242561	0.000810661	0.0094213	abl interactor 2	protein_coding
ENSG00000274005	711	6203	AC012314.3	5.88481	-0.361567	0.000816155	0.00943269	40S ribosomal protein S9	protein_coding
ENSG00000274626	711	6203	AC012314.6	5.88481	-0.361567	0.000816155	0.00943269	40S ribosomal protein S9	protein_coding
ENSG00000275323	711	6203	AC012314.7	5.88481	-0.361567	0.000816155	0.00943269	40S ribosomal protein S9	protein_coding
ENSG00000277079	711	6203	AC012314.14	5.88481	-0.361567	0.000816155	0.00943269	40S ribosomal protein S9	protein_coding
ENSG00000277359	711	6203	AC012314.15	5.88481	-0.361567	0.000816155	0.00943269	40S ribosomal protein S9	protein_coding
ENSG00000278081	711	6203	AC012314.17	5.88481	-0.361567	0.000816155	0.00943269	40S ribosomal protein S9	protein_coding
ENSG00000138468	4945	57337	SENP7	4.92884	0.448906	0.000816103	0.00943269	SUMO1/sentrin specific peptidase 7	protein_coding
ENSG00000251192	4073	641339	ZNF674	2.3158	0.398226	0.000814356	0.00943269	zinc finger protein 674	protein_coding
ENSG00000026025	2135	7431	VIM	9.85362	-0.23947	0.000815823	0.00943269	vimentin	protein_coding
ENSG00000188215	6162	123879	DCUN1D3	2.97562	0.47953	0.000817423	0.00944154	defective in cullin neddylation 1 domain containing 3	protein_coding
ENSG00000048392	4931	50484	RRM2B	5.10414	0.367441	0.000819318	0.00945762	ribonucleotide reductase regulatory TP53 inducible subunit M2B	protein_coding
ENSG00000138722	5217	22915	MMRN1	1.58802	0.682248	0.000820218	0.00946219	multimerin 1	protein_coding
ENSG00000147650	4092	29967	LRP12	0.900576	0.489769	0.000821077	0.00946576	LDL receptor related protein 12	protein_coding
ENSG00000121073	1850	10237	SLC35B1	3.96146	-0.158533	0.000821534	0.00946576	solute carrier family 35 member B1	protein_coding
ENSG00000137133	717	84681	HINT2	2.79022	-0.360804	0.000824529	0.0094822	histidine triad nucleotide binding protein 2	protein_coding
ENSG00000144747	6849	7110	TMF1	5.45734	0.327321	0.000824346	0.0094822	TATA element modulatory factor 1	protein_coding
ENSG00000118873	7257	25782	RAB3GAP2	5.0463	0.33557	0.0008244	0.0094822	RAB3 GTPase activating non-catalytic protein subunit 2	protein_coding
ENSG00000175105	1377	55279	ZNF654	3.96879	0.360351	0.000825002	0.0094822	zinc finger protein 654	protein_coding
ENSG00000054267	3463	51742	ARID4B	6.15483	0.337321	0.000825481	0.0094822	AT-rich interaction domain 4B	protein_coding
ENSG00000251669	2845	348926	FAM86EP	-0.25635	-0.432625	0.000827709	0.00950198	family with sequence similarity 86 member E, pseudogene	transcribed_unprocessed_pseudogene
ENSG00000205810	1028	3823	KLRC3	0.66191	0.84349	0.000830553	0.00952881	killer cell lectin like receptor C3	protein_coding
ENSG00000114166	4833	8850	KAT2B	5.87557	0.311007	0.000833329	0.00954901	lysine acetyltransferase 2B	protein_coding
ENSG00000065883	7298	8621	CDK13	5.80924	0.195737	0.000832876	0.00954901	cyclin dependent kinase 13	protein_coding
ENSG00000166311	2452	6609	SMPD1	4.70457	-0.252865	0.000835202	0.00955881	sphingomyelin phosphodiesterase 1	protein_coding
ENSG00000100029	2295	23481	PES1	4.69881	-0.306175	0.000835071	0.00955881	pescadillo ribosomal biogenesis factor 1	protein_coding
ENSG00000136280	1983	83605	CCM2	6.63361	-0.251388	0.000837153	0.00957136	CCM2 scaffolding protein	protein_coding
ENSG00000216809	2524	#N/A	AL589993.1	-1.30659	0.846932	0.000837825	0.00957136	#N/A	processed_pseudogene
ENSG00000117118	1153	6390	SDHB	5.19675	-0.173177	0.00083781	0.00957136	succinate dehydrogenase complex iron sulfur subunit B	protein_coding
ENSG00000177600	781	6181	RPLP2	9.28867	-0.412859	0.000838864	0.00957742	ribosomal protein lateral stalk subunit P2	protein_coding
ENSG00000130175	2209	5589	PRKCSH	7.33945	-0.253811	0.000839744	0.00958008	protein kinase C substrate 80K-H	protein_coding
ENSG00000158526	1534	90121	TSR2	4.51972	-0.245146	0.000840117	0.00958008	TSR2, ribosome maturation factor	protein_coding
ENSG00000087077	1942	7205	TRIP6	2.32128	-0.294977	0.000841732	0.00958687	thyroid hormone receptor interactor 6	protein_coding
ENSG00000153944	1714	124540	MSI2	5.15179	0.222408	0.000841662	0.00958687	musashi RNA binding protein 2	protein_coding
ENSG00000130726	533	10155	TRIM28	6.96145	-0.286229	0.000844454	0.00959463	tripartite motif containing 28	protein_coding
ENSG00000181284	1973	284114	TMEM102	2.27373	-0.335215	0.000844213	0.00959463	transmembrane protein 102	protein_coding
ENSG00000284228	1973	284114	TMEM102	2.27373	-0.335215	0.000844213	0.00959463	transmembrane protein 102	protein_coding
ENSG00000246174	856	100289388	KCTD21-AS1	0.224116	0.566762	0.000843657	0.00959463	KCTD21 antisense RNA 1	antisense_RNA
ENSG00000020922	6897	4361	MRE11	4.61192	0.254706	0.000846026	0.00960668	MRE11 homolog, double strand break repair nuclease	protein_coding
ENSG00000224870	797	148413	AL391244.1	3.83895	-0.203881	0.000848297	0.00962666	#N/A	processed_transcript
ENSG00000037241	695	51121	RPL26L1	2.48197	-0.252423	0.000849538	0.00963492	ribosomal protein L26 like 1	protein_coding
ENSG00000206412	5919	2794	GNL1	-0.096988	-0.562028	0.000850824	0.00964197	G protein nucleolar 1 (putative)	protein_coding
ENSG00000160767	2379	10712	FAM189B	2.49593	-0.26107	0.00085221	0.00964197	family with sequence similarity 189 member B	protein_coding
ENSG00000120370	2189	92344	GORAB	2.48606	0.234491	0.000851964	0.00964197	golgin, RAB6 interacting	protein_coding
ENSG00000196778	1030	390036	OR52K1	1.54086	0.542496	0.00085187	0.00964197	olfactory receptor family 52 subfamily K member 1	protein_coding
ENSG00000139496	4332	9818	NUP58	5.19897	0.30429	0.000854221	0.00965892	nucleoporin 58	protein_coding
ENSG00000131116	1412	126299	ZNF428	3.61853	-0.357925	0.000855616	0.00966888	zinc finger protein 428	protein_coding
ENSG00000092847	3996	26523	AGO1	5.80219	0.134475	0.000858701	0.00966934	argonaute 1, RISC catalytic component	protein_coding
ENSG00000281702	441	3145	HMBS	2.07314	-0.411324	0.000857294	0.00966934	hydroxymethylbilane synthase	protein_coding
ENSG00000256269	1501	3145	HMBS	2.07314	-0.411324	0.000857294	0.00966934	hydroxymethylbilane synthase	protein_coding
ENSG00000108639	2325	9144	SYNGR2	6.46955	-0.278318	0.000858754	0.00966934	synaptogyrin 2	protein_coding
ENSG00000123992	2425	23549	DNPEP	4.55681	-0.186293	0.000859257	0.00966934	aspartyl aminopeptidase	protein_coding
ENSG00000054116	1265	27095	TRAPPC3	4.99363	-0.206661	0.000857764	0.00966934	trafficking protein particle complex 3	protein_coding
ENSG00000100243	2124	1727	CYB5R3	6.07506	-0.242117	0.000857228	0.00966934	cytochrome b5 reductase 3	protein_coding
ENSG00000102119	1379	2010	EMD	4.83299	-0.244429	0.000859929	0.00967111	emerin	protein_coding
ENSG00000183444	985	#N/A	OR7E38P	1.01761	-0.335825	0.000861113	0.00967185	olfactory receptor family 7 subfamily E member 38 pseudogene	unprocessed_pseudogene
ENSG00000100599	3859	79890	RIN3	7.35247	-0.229893	0.000861537	0.00967185	Ras and Rab interactor 3	protein_coding
ENSG00000100284	553	10043	TOM1	5.66428	-0.334258	0.000861434	0.00967185	target of myb1 membrane trafficking protein	protein_coding
ENSG00000182196	1591	51329	ARL6IP4	6.13719	-0.303883	0.000862502	0.0096769	ADP ribosylation factor like GTPase 6 interacting protein 4	protein_coding
ENSG00000246859	5525	100505678	STARD4-AS1	-0.35193	0.731438	0.000863519	0.00968254	STARD4 antisense RNA 1	antisense_RNA
ENSG00000282417	5187	440248	HERC2P9	3.61421	0.304114	0.000864326	0.00968581	hect domain and RLD 2 pseudogene 9	transcribed_unprocessed_pseudogene
ENSG00000107902	840	64077	LHPP	3.76574	-0.285736	0.000865286	0.00969079	phospholysine phosphohistidine inorganic pyrophosphate phosphatase	protein_coding
ENSG00000132254	2543	23647	ARFIP2	4.18645	-0.182147	0.000866365	0.00969133	ADP ribosylation factor interacting protein 2	protein_coding
ENSG00000270108	552	#N/A	AL049840.5	-0.757914	0.847605	0.000865952	0.00969133	#N/A	sense_intronic
ENSG00000172243	2446	64581	CLEC7A	7.67786	0.471369	0.000867532	0.00969285	C-type lectin domain containing 7A	protein_coding
ENSG00000275964	1191	#N/A	AL355001.2	-0.147973	-0.43148	0.000867074	0.00969285	#N/A	lincRNA
ENSG00000143443	2096	54964	C1orf56	1.587	-0.290928	0.000870117	0.0097102	chromosome 1 open reading frame 56	protein_coding
ENSG00000275131	6897	#N/A	AC241952.1	3.07686	0.439897	0.000869993	0.0097102	#N/A	transcribed_unprocessed_pseudogene
ENSG00000106263	633	8662	EIF3B	6.40117	-0.233609	0.000871595	0.00971515	eukaryotic translation initiation factor 3 subunit B	protein_coding
ENSG00000146701	648	4191	MDH2	5.94544	-0.280943	0.000871252	0.00971515	malate dehydrogenase 2	protein_coding
ENSG00000105619	1205	29844	TFPT	1.20087	-0.378094	0.000872417	0.00971856	TCF3 fusion partner	protein_coding
ENSG00000139372	3251	6996	TDG	4.29607	0.191705	0.000872987	0.00971861	thymine DNA glycosylase	protein_coding
ENSG00000166546	1988	146227	BEAN1	0.617852	0.67389	0.000873455	0.00971861	brain expressed associated with NEDD4 1	protein_coding
ENSG00000126246	1645	79713	IGFLR1	5.10349	-0.301734	0.00087738	0.00973196	IGF like family receptor 1	protein_coding
ENSG00000177674	1067	57085	AGTRAP	6.18726	-0.378566	0.000876211	0.00973196	angiotensin II receptor associated protein	protein_coding
ENSG00000174353	1033	378108	STAG3L3	3.89843	0.341774	0.000876892	0.00973196	stromal antigen 3-like 3 (pseudogene)	transcribed_unprocessed_pseudogene
ENSG00000023287	6635	9821	RB1CC1	5.68885	0.323851	0.00087776	0.00973196	RB1 inducible coiled-coil 1	protein_coding
ENSG00000219665	1257	101928464	AC008770.1	2.62638	0.372172	0.00087678	0.00973196	#N/A	processed_transcript
ENSG00000284747	2101	#N/A	AL034417.4	-0.252927	0.460723	0.000876096	0.00973196	#N/A	antisense_RNA
ENSG00000131100	1402	529	ATP6V1E1	6.0499	-0.16463	0.000878344	0.0097327	ATPase H+ transporting V1 subunit E1	protein_coding
ENSG00000163346	3144	57326	PBXIP1	8.18535	-0.2216	0.000880417	0.00974584	PBX homeobox interacting protein 1	protein_coding
ENSG00000131462	1505	7283	TUBG1	2.38575	-0.270059	0.000880567	0.00974584	tubulin gamma 1	protein_coding
ENSG00000139914	1194	161247	FITM1	-0.262947	-0.502257	0.000882455	0.00975507	fat storage inducing transmembrane protein 1	protein_coding
ENSG00000205250	2096	1874	E2F4	5.92707	-0.155458	0.000882957	0.00975507	E2F transcription factor 4	protein_coding
ENSG00000111605	6616	11052	CPSF6	5.52978	0.21578	0.000881993	0.00975507	cleavage and polyadenylation specific factor 6	protein_coding
ENSG00000165115	4653	55582	KIF27	2.56189	0.711104	0.000884035	0.00975715	kinesin family member 27	protein_coding
ENSG00000111816	13230	2444	FRK	1.30444	0.555169	0.000884183	0.00975715	fyn related Src family tyrosine kinase	protein_coding
ENSG00000232104	552	101929302	RFX3-AS1	-0.116798	0.63642	0.000885858	0.00976055	RFX3 antisense RNA 1	lincRNA
ENSG00000161671	2178	284361	EMC10	5.90899	-0.247262	0.000885574	0.00976055	ER membrane protein complex subunit 10	protein_coding
ENSG00000259030	2855	100526835	FPGT-TNNI3K	-0.586451	0.730873	0.000886101	0.00976055	FPGT-TNNI3K readthrough	protein_coding
ENSG00000104517	582	51366	UBR5	6.65888	0.29194	0.000886568	0.00976055	ubiquitin protein ligase E3 component n-recognin 5	protein_coding
ENSG00000155111	6246	23097	CDK19	5.17334	0.319817	0.000889092	0.00978261	cyclin dependent kinase 19	protein_coding
ENSG00000122026	815	6144	RPL21	8.7774	-0.35606	0.000893656	0.00978702	ribosomal protein L21	protein_coding
ENSG00000099804	1471	997	CDC34	5.76603	-0.538794	0.000890148	0.00978702	cell division cycle 34	protein_coding
ENSG00000232035	157	#N/A	AL135790.1	2.14488	2.40815	0.000893599	0.00978702	#N/A	lincRNA
ENSG00000237975	532	339400	FLG-AS1	-0.473252	0.57345	0.000890723	0.00978702	FLG antisense RNA 1	antisense_RNA
ENSG00000100523	12769	80821	DDHD1	4.80041	0.288611	0.000893206	0.00978702	DDHD domain containing 1	protein_coding
ENSG00000115421	4263	64895	PAPOLG	4.72558	0.238156	0.00089238	0.00978702	poly(A) polymerase gamma	protein_coding
ENSG00000165813	7245	55088	CCDC186	4.84562	0.453861	0.000891149	0.00978702	coiled-coil domain containing 186	protein_coding
ENSG00000165219	3720	26130	GAPVD1	5.71084	0.193049	0.000893278	0.00978702	GTPase activating protein and VPS9 domains 1	protein_coding
ENSG00000000460	3849	55732	C1orf112	1.80386	0.284323	0.000895686	0.00978778	chromosome 1 open reading frame 112	protein_coding
ENSG00000100401	3469	5905	RANGAP1	5.58361	-0.254841	0.00089488	0.00978778	Ran GTPase activating protein 1	protein_coding
ENSG00000184787	3566	7327	UBE2G2	6.06936	0.140128	0.000895954	0.00978778	ubiquitin conjugating enzyme E2 G2	protein_coding
ENSG00000101400	2342	6640	SNTA1	1.72044	-0.417173	0.000895095	0.00978778	syntrophin alpha 1	protein_coding
ENSG00000089505	624	113540	CMTM1	1.95275	0.556386	0.000896328	0.00978778	CKLF like MARVEL transmembrane domain containing 1	protein_coding
ENSG00000184056	2767	26276	VPS33B	3.76292	-0.1353	0.000898902	0.00980449	VPS33B, late endosome and lysosome associated	protein_coding
ENSG00000214046	621	79086	SMIM7	4.52069	-0.172557	0.000898536	0.00980449	small integral membrane protein 7	protein_coding
ENSG00000151338	732	145282	MIPOL1	1.28904	0.579858	0.000899567	0.00980606	mirror-image polydactyly 1	protein_coding
ENSG00000167210	3970	125336	LOXHD1	1.49491	0.793919	0.000901226	0.00981845	lipoxygenase homology domains 1	protein_coding
ENSG00000157538	5648	10311	DSCR3	5.69221	0.102068	0.000904055	0.00982166	DSCR3 arrestin fold containing	protein_coding
ENSG00000213906	710	56413	LTB4R2	3.23206	0.46342	0.000904654	0.00982166	leukotriene B4 receptor 2	protein_coding
ENSG00000126602	785	10131	TRAP1	4.4651	-0.256871	0.00090394	0.00982166	TNF receptor associated protein 1	protein_coding
ENSG00000132481	2266	91107	TRIM47	1.54916	-0.444947	0.000904516	0.00982166	tripartite motif containing 47	protein_coding
ENSG00000096968	2615	3717	JAK2	5.67904	0.41815	0.00090397	0.00982166	Janus kinase 2	protein_coding
ENSG00000100764	4448	5700	PSMC1	5.49905	-0.218402	0.000902611	0.00982166	proteasome 26S subunit, ATPase 1	protein_coding
ENSG00000273576	645	#N/A	AC009283.1	2.15995	-0.280654	0.000905331	0.00982334	#N/A	lincRNA
ENSG00000166199	1371	221120	ALKBH3	3.05528	-0.270559	0.000906202	0.00982711	alkB homolog 3, alpha-ketoglutaratedependent dioxygenase	protein_coding
ENSG00000142684	675	51042	ZNF593	1.84499	-0.447816	0.000906868	0.00982867	zinc finger protein 593	protein_coding
ENSG00000128789	377	56984	PSMG2	4.67763	-0.200827	0.000910294	0.00986012	proteasome assembly chaperone 2	protein_coding
ENSG00000163960	3158	26043	UBXN7	5.74422	0.299836	0.000912701	0.0098805	UBX domain protein 7	protein_coding
ENSG00000101974	6924	286410	ATP11C	3.99263	0.317029	0.000915394	0.00990395	ATPase phospholipid transporting 11C	protein_coding
ENSG00000160551	526	57551	TAOK1	6.3302	0.441317	0.000916962	0.00991521	TAO kinase 1	protein_coding
ENSG00000185262	1593	283991	UBALD2	6.10069	-0.345325	0.000917911	0.00991801	UBA like domain containing 2	protein_coding
ENSG00000170296	1634	11337	GABARAP	8.16752	-0.323256	0.000918276	0.00991801	GABA type A receptor-associated protein	protein_coding
ENSG00000197461	2305	5154	PDGFA	2.23786	1.59526	0.000919233	0.00991949	platelet derived growth factor subunit A	protein_coding
ENSG00000155158	10483	158219	TTC39B	4.1376	0.342472	0.000919468	0.00991949	tetratricopeptide repeat domain 39B	protein_coding
ENSG00000160688	727	80308	FLAD1	4.12881	-0.202558	0.000920172	0.0099214	flavin adenine dinucleotide synthetase 1	protein_coding
ENSG00000197019	2114	29950	SERTAD1	3.18297	-0.290227	0.000921109	0.00992581	SERTA domain containing 1	protein_coding
ENSG00000105855	3420	3696	ITGB8	0.437576	0.790806	0.000922632	0.00993588	integrin subunit beta 8	protein_coding
ENSG00000164171	7869	3673	ITGA2	-0.23535	0.559594	0.000923101	0.00993588	integrin subunit alpha 2	protein_coding
ENSG00000157404	3470	3815	KIT	1.57209	0.45081	0.000930574	0.0100106	KIT proto-oncogene receptor tyrosine kinase	protein_coding
ENSG00000282712	760	10522	DEAF1	1.07315	-0.621336	0.000932252	0.0100229	DEAF1, transcription factor	protein_coding
ENSG00000041357	944	5685	PSMA4	5.87356	-0.215751	0.000933336	0.0100288	proteasome subunit alpha 4	protein_coding
ENSG00000169871	735	81844	TRIM56	6.75899	0.156031	0.000934814	0.010039	tripartite motif containing 56	protein_coding
ENSG00000082212	9415	4200	ME2	5.68005	0.183527	0.00093614	0.0100417	malic enzyme 2	protein_coding
ENSG00000144524	1103	64708	COPS7B	4.58242	-0.164242	0.000935643	0.0100417	COP9 signalosome subunit 7B	protein_coding
ENSG00000090054	1894	10558	SPTLC1	4.60657	0.233146	0.000937076	0.0100458	serine palmitoyltransferase long chain base subunit 1	protein_coding
ENSG00000204673	3640	84335	AKT1S1	3.86464	-0.280102	0.000937588	0.0100458	AKT1 substrate 1	protein_coding
ENSG00000225321	4566	101929663	LINC01427	-1.03957	0.644041	0.000942889	0.0100969	long intergenic non-protein coding RNA 1427	lincRNA
ENSG00000111775	572	1337	COX6A1	5.7099	-0.245305	0.000944165	0.0101048	cytochrome c oxidase subunit 6A1	protein_coding
ENSG00000204525	754	3107	HLA-C	7.66485	4.64449	0.000945451	0.0101128	major histocompatibility complex, class I, C	protein_coding
ENSG00000284308	2407	388963	C2orf81	1.05257	-0.446777	0.000947356	0.0101255	chromosome 2 open reading frame 81	protein_coding
ENSG00000127980	3329	5189	PEX1	3.98477	0.270041	0.000947717	0.0101255	peroxisomal biogenesis factor 1	protein_coding
ENSG00000146066	668	192286	HIGD2A	5.52512	-0.340669	0.000952854	0.0101688	HIG1 hypoxia inducible domain family member 2A	protein_coding
ENSG00000071537	7925	6400	SEL1L	6.46852	0.340991	0.000952593	0.0101688	SEL1L ERAD E3 ligase adaptor subunit	protein_coding
ENSG00000284543	554	#N/A	LINC01226	1.53936	0.488776	0.000954039	0.0101699	long intergenic non-protein coding RNA 1226	processed_transcript
ENSG00000212807	4946	402317	OR2A42	-0.289501	0.687451	0.000953825	0.0101699	olfactory receptor family 2 subfamily A member 42	protein_coding
ENSG00000156026	2949	90550	MCU	3.71701	0.205711	0.000958614	0.0101969	mitochondrial calcium uniporter	protein_coding
ENSG00000111252	5406	10019	SH2B3	6.82312	0.191455	0.000958395	0.0101969	SH2B adaptor protein 3	protein_coding
ENSG00000225507	526	#N/A	AC069282.1	0.755406	0.428648	0.000958739	0.0101969	#N/A	processed_pseudogene
ENSG00000223722	402	#N/A	AC023157.1	-1.03961	-1.05245	0.000957223	0.0101969	#N/A	processed_pseudogene
ENSG00000197183	5991	140688	NOL4L	5.53022	0.191613	0.000959781	0.0102022	nucleolar protein 4 like	protein_coding
ENSG00000122359	6720	311	ANXA11	8.04019	-0.231019	0.000962041	0.010204	annexin A11	protein_coding
ENSG00000178982	760	27335	EIF3K	5.79241	-0.328541	0.000962664	0.010204	eukaryotic translation initiation factor 3 subunit K	protein_coding
ENSG00000282986	780	27335	EIF3K	5.79241	-0.328541	0.000962664	0.010204	eukaryotic translation initiation factor 3 subunit K	protein_coding
ENSG00000198001	1409	51135	IRAK4	5.7213	0.173579	0.000961546	0.010204	interleukin 1 receptor associated kinase 4	protein_coding
ENSG00000158483	2010	55199	FAM86C1	1.19672	-0.386994	0.000961051	0.010204	family with sequence similarity 86 member C1	protein_coding
ENSG00000274554	2685	#N/A	AC083806.2	-0.0536766	0.783879	0.00096518	0.0102249	#N/A	antisense_RNA
ENSG00000108474	671	9487	PIGL	2.90939	0.324539	0.000966471	0.0102328	phosphatidylinositol glycan anchor biosynthesis class L	protein_coding
ENSG00000257108	2097	283948	NHLRC4	0.352476	-0.464879	0.000968393	0.0102474	NHL repeat containing 4	protein_coding
ENSG00000104043	2807	79895	ATP8B4	3.50209	0.345726	0.000972062	0.0102805	ATPase phospholipid transporting 8B4 (putative)	protein_coding
ENSG00000065308	6908	9697	TRAM2	4.45159	0.240225	0.000973359	0.0102826	translocation associated membrane protein 2	protein_coding
ENSG00000116731	628	7799	PRDM2	6.14832	0.229046	0.000973176	0.0102826	PR/SET domain 2	protein_coding
ENSG00000103024	599	4832	NME3	3.69338	-0.330024	0.000974476	0.0102886	NME/NM23 nucleoside diphosphate kinase 3	protein_coding
ENSG00000178896	887	54512	EXOSC4	1.9721	-0.362758	0.000975061	0.010289	exosome component 4	protein_coding
ENSG00000196456	2257	285971	ZNF775	1.5045	-0.373713	0.000975744	0.0102905	zinc finger protein 775	protein_coding
ENSG00000049541	1576	5982	RFC2	3.63103	-0.183798	0.000977038	0.0102983	replication factor C subunit 2	protein_coding
ENSG00000272980	5310	#N/A	Z94721.2	-0.402706	0.82508	0.000978003	0.0103027	#N/A	processed_transcript
ENSG00000230341	1156	170954	PPP1R18	2.77689	4.04685	0.000981881	0.0103032	protein phosphatase 1 regulatory subunit 18	protein_coding
ENSG00000234000	1156	170954	PPP1R18	2.77689	4.04685	0.000981881	0.0103032	protein phosphatase 1 regulatory subunit 18	protein_coding
ENSG00000241399	3741	9936	CD302	6.26064	0.405322	0.000980854	0.0103032	CD302 molecule	protein_coding
ENSG00000261501	2266	#N/A	AC079341.1	0.771156	0.470829	0.000980252	0.0103032	#N/A	lincRNA
ENSG00000177917	1308	151188	ARL6IP6	3.82648	0.200338	0.000981283	0.0103032	ADP ribosylation factor like GTPase 6 interacting protein 6	protein_coding
ENSG00000231945	3627	7407	VARS	4.30316	-0.391459	0.000979177	0.0103032	valyl-tRNA synthetase	protein_coding
ENSG00000160917	1738	10898	CPSF4	3.9475	-0.179887	0.000981574	0.0103032	cleavage and polyadenylation specific factor 4	protein_coding
ENSG00000105220	4000	2821	GPI	6.45909	-0.275856	0.000984427	0.0103241	glucose-6-phosphate isomerase	protein_coding
ENSG00000159685	1148	84303	CHCHD6	0.803116	-0.407634	0.000985098	0.0103254	coiled-coil-helix-coiled-coil-helix domain containing 6	protein_coding
ENSG00000176542	2133	205717	USF3	5.11635	0.358583	0.000988197	0.0103521	upstream transcription factor family member 3	protein_coding
ENSG00000126756	574	8409	UXT	5.03726	-0.320462	0.000990978	0.0103697	ubiquitously expressed prefoldin like chaperone	protein_coding
ENSG00000160392	3628	126526	C19orf47	2.72841	-0.247438	0.0009906	0.0103697	chromosome 19 open reading frame 47	protein_coding
ENSG00000158792	2335	124044	SPATA2L	2.69152	-0.380661	0.000993426	0.0103793	spermatogenesis associated 2 like	protein_coding
ENSG00000178295	9854	348654	GEN1	2.84884	0.372068	0.000993007	0.0103793	GEN1, Holliday junction 5' flap endonuclease	protein_coding
ENSG00000152443	5292	284309	ZNF776	4.23848	0.289402	0.000993547	0.0103793	zinc finger protein 776	protein_coding
ENSG00000183019	1730	199675	MCEMP1	4.10493	-0.612388	0.000995698	0.0103834	mast cell expressed membrane protein 1	protein_coding
ENSG00000115268	534	6209	RPS15	8.41704	-0.366488	0.000997422	0.0103834	ribosomal protein S15	protein_coding
ENSG00000232653	1385	643699	GOLGA8N	3.81776	0.622865	0.000997012	0.0103834	golgin A8 family member N	protein_coding
ENSG00000133895	2868	4221	MEN1	4.92061	-0.223099	0.000999358	0.0103834	menin 1	protein_coding
ENSG00000004142	2121	26073	POLDIP2	4.99584	-0.213337	0.000999627	0.0103834	DNA polymerase delta interacting protein 2	protein_coding
ENSG00000161653	2182	162417	NAGS	0.889619	-0.319291	0.000998722	0.0103834	N-acetylglutamate synthase	protein_coding
ENSG00000139546	1855	6895	TARBP2	3.38204	-0.23936	0.0009945	0.0103834	TARBP2, RISC loading complex RNA binding subunit	protein_coding
ENSG00000273891	1937	#N/A	AL731566.1	-0.737846	0.71618	0.000998748	0.0103834	#N/A	antisense_RNA
ENSG00000197070	1586	92714	ARRDC1	5.81465	-0.304627	0.00100002	0.0103834	arrestin domain containing 1	protein_coding
ENSG00000154957	2330	7566	ZNF18	3.55763	-0.187536	0.000996872	0.0103834	zinc finger protein 18	protein_coding
ENSG00000125726	881	970	CD70	-0.139916	-0.547606	0.000996933	0.0103834	CD70 molecule	protein_coding
ENSG00000140497	2453	10066	SCAMP2	6.67766	-0.208814	0.00100112	0.0103861	secretory carrier membrane protein 2	protein_coding
ENSG00000196950	593	57181	SLC39A10	4.1398	0.358078	0.00100138	0.0103861	solute carrier family 39 member 10	protein_coding
ENSG00000169188	3245	27301	APEX2	3.95511	-0.227432	0.00100677	0.0104362	apurinic/apyrimidinic endodeoxyribonuclease 2	protein_coding
ENSG00000123607	647	79809	TTC21B	3.53859	0.280281	0.00100744	0.0104374	tetratricopeptide repeat domain 21B	protein_coding
ENSG00000204922	2288	790955	UQCC3	2.14487	-0.285718	0.00101065	0.0104649	ubiquinol-cytochrome c reductase complex assembly factor 3	protein_coding
ENSG00000105705	2066	57794	SUGP1	4.6644	-0.195016	0.00101165	0.0104695	SURP and G-patch domain containing 1	protein_coding
ENSG00000146109	2949	29777	ABT1	4.62741	-0.209248	0.00101421	0.010489	activator of basal transcription 1	protein_coding
ENSG00000233056	2790	#N/A	ERVH48-1	-1.14905	0.642746	0.00101508	0.010489	endogenous retrovirus group 48 member 1	lincRNA
ENSG00000214279	4904	#N/A	SCART1	2.35163	0.525516	0.00101521	0.010489	scavenger receptor family member expressed on T-cells 1	protein_coding
ENSG00000126934	1734	5605	MAP2K2	6.39225	-0.266006	0.00101649	0.0104965	mitogen-activated protein kinase kinase 2	protein_coding
ENSG00000161960	710	1973	EIF4A1	7.99115	-0.233578	0.00101741	0.0105002	eukaryotic translation initiation factor 4A1	protein_coding
ENSG00000171700	1510	10287	RGS19	6.69326	-0.280445	0.00101973	0.0105065	regulator of G protein signaling 19	protein_coding
ENSG00000196262	570	5478	PPIA	8.46086	-0.280469	0.00102012	0.0105065	peptidylprolyl isomerase A	protein_coding
ENSG00000117139	10345	10765	KDM5B	5.00961	0.172156	0.00102026	0.0105065	lysine demethylase 5B	protein_coding
ENSG00000136286	3033	64005	MYO1G	7.80031	-0.217453	0.00101966	0.0105065	myosin IG	protein_coding
ENSG00000227518	2923	#N/A	AL928970.1	1.35514	0.651299	0.00102452	0.0105389	#N/A	antisense_RNA
ENSG00000118495	4430	5325	PLAGL1	4.31284	0.433344	0.00102448	0.0105389	PLAG1 like zinc finger 1	protein_coding
ENSG00000235703	3414	#N/A	LINC00894	2.25609	0.448484	0.00102949	0.010574	long intergenic non-protein coding RNA 894	antisense_RNA
ENSG00000153922	8095	1105	CHD1	6.0007	0.348862	0.00102962	0.010574	chromodomain helicase DNA binding protein 1	protein_coding
ENSG00000115935	4587	7456	WIPF1	8.65333	0.217618	0.00102874	0.010574	WAS/WASL interacting protein family member 1	protein_coding
ENSG00000125611	554	84269	CHCHD5	2.53588	-0.329071	0.00103225	0.0105836	coiled-coil-helix-coiled-coil-helix domain containing 5	protein_coding
ENSG00000197670	2502	#N/A	AL157838.1	0.433041	0.729285	0.00103131	0.0105836	#N/A	antisense_RNA
ENSG00000198743	11576	6526	SLC5A3	4.59838	0.431816	0.0010317	0.0105836	solute carrier family 5 member 3	protein_coding
ENSG00000125817	2840	1059	CENPB	5.4827	-0.300887	0.00103371	0.0105929	centromere protein B	protein_coding
ENSG00000085433	4134	22911	WDR47	3.64464	0.242117	0.00103772	0.0106282	WD repeat domain 47	protein_coding
ENSG00000137309	1773	3159	HMGA1	5.80121	-0.32459	0.00103973	0.0106314	high mobility group AT-hook 1	protein_coding
ENSG00000185803	513	79581	SLC52A2	3.82368	-0.287142	0.00103896	0.0106314	solute carrier family 52 member 2	protein_coding
ENSG00000214063	1423	7106	TSPAN4	3.14014	-0.411866	0.00103945	0.0106314	tetraspanin 4	protein_coding
ENSG00000123136	1813	10212	DDX39A	5.38614	-0.203325	0.00104168	0.0106397	DExD-box helicase 39A	protein_coding
ENSG00000143751	3975	163859	SDE2	4.28344	0.314827	0.00104151	0.0106397	SDE2 telomere maintenance homolog	protein_coding
ENSG00000144597	4690	85403	EAF1	4.88424	0.2025	0.001045	0.0106679	ELL associated factor 1	protein_coding
ENSG00000141425	643	55197	RPRD1A	4.31399	0.192542	0.0010483	0.0106957	regulation of nuclear pre-mRNA domain containing 1A	protein_coding
ENSG00000161618	3153	126133	ALDH16A1	5.20806	-0.28259	0.00104893	0.0106963	aldehyde dehydrogenase 16 family member A1	protein_coding
ENSG00000163867	6241	9204	ZMYM6	4.64628	0.198595	0.00105086	0.0107045	zinc finger MYM-type containing 6	protein_coding
ENSG00000175221	3420	10025	MED16	5.22021	-0.291511	0.00105047	0.0107045	mediator complex subunit 16	protein_coding
ENSG00000134698	7116	192670	AGO4	7.088	0.342733	0.00105296	0.01072	argonaute 4, RISC catalytic component	protein_coding
ENSG00000269973	3231	#N/A	AC010969.2	1.57834	-0.306462	0.00105544	0.0107394	#N/A	lincRNA
ENSG00000104164	4037	26258	BLOC1S6	5.49306	0.234053	0.00106009	0.0107809	biogenesis of lysosomal organelles complex 1 subunit 6	protein_coding
ENSG00000255234	2643	#N/A	AP000446.1	0.0147984	0.642829	0.00106139	0.0107883	#N/A	antisense_RNA
ENSG00000185347	1947	283643	TEDC1	2.87947	-0.343918	0.00106298	0.0107986	tubulin epsilon and delta complex 1	protein_coding
ENSG00000112293	873	2822	GPLD1	-0.123425	0.429641	0.00106553	0.0108187	glycosylphosphatidylinositol specific phospholipase D1	protein_coding
ENSG00000166925	837	81628	TSC22D4	7.07161	-0.276927	0.00106687	0.0108264	TSC22 domain family member 4	protein_coding
ENSG00000136051	576	23325	WASHC4	6.15564	0.406105	0.00106831	0.0108353	WASH complex subunit 4	protein_coding
ENSG00000259781	646	#N/A	HMGB1P6	4.59537	-0.244129	0.00107001	0.0108407	high mobility group box 1 pseudogene 6	processed_pseudogene
ENSG00000131351	1568	93323	HAUS8	2.38796	-0.23548	0.0010695	0.0108407	HAUS augmin like complex subunit 8	protein_coding
ENSG00000136810	635	7295	TXN	5.45042	-0.355637	0.00107106	0.0108456	thioredoxin	protein_coding
ENSG00000240527	587	#N/A	AL365273.1	0.700425	0.426858	0.00107541	0.0108837	#N/A	sense_intronic
ENSG00000083799	3513	1540	CYLD	7.41547	0.215711	0.00107616	0.0108855	CYLD lysine 63 deubiquitinase	protein_coding
ENSG00000129315	6973	904	CCNT1	5.13291	0.238551	0.00107822	0.0109004	cyclin T1	protein_coding
ENSG00000105053	1938	51231	VRK3	5.37159	-0.193008	0.0010791	0.0109035	vaccinia related kinase 3	protein_coding
ENSG00000027847	1747	11285	B4GALT7	3.63969	-0.276448	0.00108133	0.0109202	beta-1,4-galactosyltransferase 7	protein_coding
ENSG00000179091	1240	1537	CYC1	4.81086	-0.263955	0.00108192	0.0109202	cytochrome c1	protein_coding
ENSG00000164896	1751	10922	FASTK	5.19791	-0.269954	0.00108492	0.0109388	Fas activated serine/threonine kinase	protein_coding
ENSG00000023902	1809	51177	PLEKHO1	7.09301	-0.293775	0.00108438	0.0109388	pleckstrin homology domain containing O1	protein_coding
ENSG00000246705	644	55766	H2AFJ	3.63986	-0.280974	0.00108681	0.0109405	H2A histone family member J	protein_coding
ENSG00000169499	2127	59339	PLEKHA2	6.59642	0.183174	0.00108684	0.0109405	pleckstrin homology domain containing A2	protein_coding
ENSG00000135617	1083	84279	PRADC1	2.05976	-0.313498	0.00108623	0.0109405	protease associated domain containing 1	protein_coding
ENSG00000117335	3371	4179	CD46	8.03957	0.352519	0.00108841	0.0109505	CD46 molecule	protein_coding
ENSG00000133059	7739	25778	DSTYK	4.51722	0.19165	0.0010894	0.0109546	dual serine/threonine and tyrosine protein kinase	protein_coding
ENSG00000236830	1499	100506428	CBR3-AS1	0.939401	0.423425	0.00109321	0.0109871	CBR3 antisense RNA 1	processed_transcript
ENSG00000137845	11431	102	ADAM10	7.01883	0.276544	0.00109444	0.0109935	ADAM metallopeptidase domain 10	protein_coding
ENSG00000189050	2101	51136	RNFT1	3.77869	0.292633	0.00109648	0.0109997	ring finger protein, transmembrane 1	protein_coding
ENSG00000278615	654	102288414	C11orf98	4.17048	-0.305879	0.00109681	0.0109997	chromosome 11 open reading frame 98	protein_coding
ENSG00000178952	2071	7284	TUFM	6.1493	-0.279908	0.00109583	0.0109997	Tu translation elongation factor, mitochondrial	protein_coding
ENSG00000124789	5487	9972	NUP153	6.09415	0.290782	0.0010975	0.0110008	nucleoporin 153	protein_coding
ENSG00000139218	416	9169	SCAF11	7.17305	0.288239	0.00109963	0.0110162	SR-related CTD associated factor 11	protein_coding
ENSG00000115325	1955	1796	DOK1	5.07226	-0.284295	0.00110095	0.0110236	docking protein 1	protein_coding
ENSG00000280156	84332	#N/A	AC006548.3	4.00727	0.448891	0.00110455	0.0110361	#N/A	sense_overlapping
ENSG00000074755	11456	23140	ZZEF1	6.94241	0.161945	0.00110431	0.0110361	zinc finger ZZ-type and EF-hand domain containing 1	protein_coding
ENSG00000106290	2685	6878	TAF6	4.82973	-0.195851	0.00110396	0.0110361	TATA-box binding protein associated factor 6	protein_coding
ENSG00000232063	2162	100132077	AL691447.2	0.785796	0.657901	0.00110448	0.0110361	#N/A	lincRNA
ENSG00000175193	1513	55486	PARL	4.47493	-0.239227	0.00110786	0.0110633	presenilin associated rhomboid like	protein_coding
ENSG00000105655	2039	51477	ISYNA1	3.04471	-0.309657	0.00111081	0.0110751	inositol-3-phosphate synthase 1	protein_coding
ENSG00000121775	2087	55116	TMEM39B	3.46562	-0.258814	0.00111029	0.0110751	transmembrane protein 39B	protein_coding
ENSG00000138688	15896	84162	KIAA1109	6.67641	0.454314	0.0011104	0.0110751	KIAA1109	protein_coding
ENSG00000160256	927	85395	FAM207A	2.37519	-0.324342	0.0011135	0.0110961	family with sequence similarity 207 member A	protein_coding
ENSG00000099624	704	513	ATP5D	4.83198	-0.411719	0.00111472	0.0110964	ATP synthase, H+ transporting, mitochondrial F1 complex, delta subunit	protein_coding
ENSG00000218809	365	#N/A	AL391903.1	0.213472	0.720119	0.00111434	0.0110964	#N/A	unprocessed_pseudogene
ENSG00000259948	678	#N/A	AC124068.1	3.43243	-0.644692	0.0011154	0.0110973	#N/A	processed_pseudogene
ENSG00000065060	9570	54887	UHRF1BP1	3.80339	0.316474	0.00111839	0.0111145	UHRF1 binding protein 1	protein_coding
ENSG00000149600	1900	149951	COMMD7	4.70882	-0.225314	0.00112008	0.0111145	COMM domain containing 7	protein_coding
ENSG00000155903	494	5922	RASA2	5.72982	0.304699	0.0011199	0.0111145	RAS p21 protein activator 2	protein_coding
ENSG00000266086	711	#N/A	AC015813.2	0.141239	-0.772854	0.00111936	0.0111145	#N/A	protein_coding
ENSG00000185022	3284	23764	MAFF	2.17655	0.329016	0.0011184	0.0111145	MAF bZIP transcription factor F	protein_coding
ENSG00000103942	10341	9455	HOMER2	1.56128	0.394125	0.00112132	0.0111193	homer scaffolding protein 2	protein_coding
ENSG00000168517	1528	124790	HEXIM2	2.07571	-0.305154	0.00112174	0.0111193	hexamethylene bisacetamide inducible 2	protein_coding
ENSG00000185753	4895	159013	CXorf38	5.70704	0.160203	0.00112269	0.0111228	chromosome X open reading frame 38	protein_coding
ENSG00000260505	2912	#N/A	AC096644.4	-1.0076	0.822712	0.00112827	0.0111722	#N/A	lincRNA
ENSG00000185261	4942	285600	KIAA0825	1.78931	0.547776	0.00112998	0.0111833	KIAA0825	protein_coding
ENSG00000097021	1403	11332	ACOT7	2.05893	-0.337846	0.00113144	0.0111917	acyl-CoA thioesterase 7	protein_coding
ENSG00000116863	1668	54936	ADPRHL2	4.3193	-0.254606	0.00113421	0.0112074	ADP-ribosylhydrolase like 2	protein_coding
ENSG00000148516	6026	6935	ZEB1	4.38605	0.344106	0.00113364	0.0112074	zinc finger E-box binding homeobox 1	protein_coding
ENSG00000087088	1346	581	BAX	5.37789	-0.26457	0.00113685	0.0112276	BCL2 associated X, apoptosis regulator	protein_coding
ENSG00000211455	545	23012	STK38L	5.1767	0.310356	0.00114079	0.0112311	serine/threonine kinase 38 like	protein_coding
ENSG00000135506	2135	10956	OS9	7.87677	-0.240194	0.00114078	0.0112311	OS9, endoplasmic reticulum lectin	protein_coding
ENSG00000206428	711	199	AIF1	4.77076	-0.35532	0.00113969	0.0112311	allograft inflammatory factor 1	protein_coding
ENSG00000235588	711	199	AIF1	4.77076	-0.35532	0.00113969	0.0112311	allograft inflammatory factor 1	protein_coding
ENSG00000237727	711	199	AIF1	4.77076	-0.35532	0.00113969	0.0112311	allograft inflammatory factor 1	protein_coding
ENSG00000197375	3237	6584	SLC22A5	2.68888	0.296545	0.00113828	0.0112311	solute carrier family 22 member 5	protein_coding
ENSG00000196843	876	10865	ARID5A	5.69684	-0.269951	0.00114205	0.0112376	AT-rich interaction domain 5A	protein_coding
ENSG00000133243	2763	55643	BTBD2	6.05961	-0.2164	0.00114639	0.0112542	BTB domain containing 2	protein_coding
ENSG00000185043	1247	10519	CIB1	5.91199	-0.286051	0.00114673	0.0112542	calcium and integrin binding 1	protein_coding
ENSG00000205937	2069	10921	RNPS1	6.40839	-0.218501	0.00114635	0.0112542	RNA binding protein with serine rich domain 1	protein_coding
ENSG00000154723	492	522	ATP5J	4.70771	-0.248379	0.00114565	0.0112542	ATP synthase, H+ transporting, mitochondrial Fo complex subunit F6	protein_coding
ENSG00000157540	483	1859	DYRK1A	6.28388	0.174928	0.00114473	0.0112542	dual specificity tyrosine phosphorylation regulated kinase 1A	protein_coding
ENSG00000261490	3510	#N/A	AC005674.2	3.79015	0.406525	0.00114828	0.0112636	#N/A	sense_overlapping
ENSG00000205041	1462	#N/A	AC118344.1	-1.43779	0.886178	0.00114888	0.0112636	#N/A	sense_intronic
ENSG00000180549	2584	2529	FUT7	4.49291	-0.41389	0.00115117	0.0112708	fucosyltransferase 7	protein_coding
ENSG00000104903	1490	4066	LYL1	5.83843	-0.500624	0.00115142	0.0112708	LYL1, basic helix-loop-helix family member	protein_coding
ENSG00000142459	3855	115704	EVI5L	3.32474	-0.239075	0.00115123	0.0112708	ecotropic viral integration site 5 like	protein_coding
ENSG00000198355	2369	415116	PIM3	5.50572	-0.303925	0.00115436	0.0112937	Pim-3 proto-oncogene, serine/threonine kinase	protein_coding
ENSG00000145075	487	339829	CCDC39	2.3393	0.628305	0.00115549	0.0112989	coiled-coil domain containing 39	protein_coding
ENSG00000178307	2095	8834	TMEM11	3.61161	-0.221338	0.00116091	0.0113211	transmembrane protein 11	protein_coding
ENSG00000168876	2268	54851	ANKRD49	4.16718	0.221374	0.00115966	0.0113211	ankyrin repeat domain 49	protein_coding
ENSG00000170291	864	23587	ELP5	3.89301	-0.238858	0.00115906	0.0113211	elongator acetyltransferase complex subunit 5	protein_coding
ENSG00000275903	773	5691	PSMB3	4.89663	-0.312942	0.00116137	0.0113211	proteasome subunit beta 3	protein_coding
ENSG00000277791	773	5691	PSMB3	4.89663	-0.312942	0.00116137	0.0113211	proteasome subunit beta 3	protein_coding
ENSG00000092148	3748	25831	HECTD1	6.23334	0.289862	0.00115839	0.0113211	HECT domain E3 ubiquitin protein ligase 1	protein_coding
ENSG00000180979	7351	255252	LRRC57	3.88941	0.173427	0.00116199	0.0113213	leucine rich repeat containing 57	protein_coding
ENSG00000120733	6813	51780	KDM3B	6.86881	0.162341	0.00116484	0.0113432	lysine demethylase 3B	protein_coding
ENSG00000148334	2331	80142	PTGES2	4.04355	-0.240573	0.00116547	0.0113434	prostaglandin E synthase 2	protein_coding
ENSG00000185624	2603	5034	P4HB	7.62878	-0.266119	0.00116747	0.011357	prolyl 4-hydroxylase subunit beta	protein_coding
ENSG00000251364	727	100506258	AC107884.1	1.29428	0.483871	0.00116833	0.0113595	#N/A	antisense_RNA
ENSG00000005194	2182	57019	CIAPIN1	4.38113	-0.233889	0.00117002	0.0113675	cytokine induced apoptosis inhibitor 1	protein_coding
ENSG00000131263	8317	51132	RLIM	5.43335	0.23917	0.00117036	0.0113675	ring finger protein, LIM domain interacting	protein_coding
ENSG00000129675	4764	9459	ARHGEF6	6.9792	0.171585	0.00117344	0.0113798	Rac/Cdc42 guanine nucleotide exchange factor 6	protein_coding
ENSG00000151422	12119	2241	FER	2.72533	0.357557	0.00117321	0.0113798	FER tyrosine kinase	protein_coding
ENSG00000134575	2203	53	ACP2	3.79859	-0.272518	0.00117225	0.0113798	acid phosphatase 2, lysosomal	protein_coding
ENSG00000213064	666	375035	SFT2D2	6.28991	0.184748	0.00117768	0.011415	SFT2 domain containing 2	protein_coding
ENSG00000120063	4922	10672	GNA13	6.84053	0.288732	0.00117914	0.0114233	G protein subunit alpha 13	protein_coding
ENSG00000179304	858	727866	FAM156B	3.02644	-0.650768	0.00118129	0.0114323	family with sequence similarity 156 member B	protein_coding
ENSG00000184047	1345	56616	DIABLO	4.30126	-0.205937	0.00118082	0.0114323	diablo IAP-binding mitochondrial protein	protein_coding
ENSG00000238266	3070	100507127	LINC00707	-1.02805	0.832793	0.00118372	0.01145	long intergenic non-protein coding RNA 707	lincRNA
ENSG00000184857	561	25880	TMEM186	2.3596	-0.235813	0.00118918	0.0114759	transmembrane protein 186	protein_coding
ENSG00000105135	4248	10994	ILVBL	3.64903	-0.23987	0.00118816	0.0114759	ilvB acetolactate synthase like	protein_coding
ENSG00000146576	2182	79034	C7orf26	4.56697	-0.172005	0.00118807	0.0114759	chromosome 7 open reading frame 26	protein_coding
ENSG00000112699	591	2762	GMDS	2.81107	-0.267018	0.00118837	0.0114759	GDP-mannose 4,6-dehydratase	protein_coding
ENSG00000119685	4168	23093	TTLL5	3.3139	0.431517	0.00118945	0.0114759	tubulin tyrosine ligase like 5	protein_coding
ENSG00000129990	640	6861	SYT5	-0.521077	0.695174	0.0011931	0.0114995	synaptotagmin 5	protein_coding
ENSG00000006747	2569	85477	SCIN	0.24449	0.423512	0.00119374	0.0114995	scinderin	protein_coding
ENSG00000277801	832	#N/A	AL138478.1	3.23401	-0.384872	0.00119333	0.0114995	#N/A	lincRNA
ENSG00000139351	665	50511	SYCP3	-1.01064	0.653004	0.0011959	0.0115064	synaptonemal complex protein 3	protein_coding
ENSG00000196705	1971	170959	ZNF431	4.08615	0.285981	0.00119629	0.0115064	zinc finger protein 431	protein_coding
ENSG00000102910	8199	83752	LONP2	5.58907	0.203352	0.0011961	0.0115064	lon peptidase 2, peroxisomal	protein_coding
ENSG00000204569	4525	5514	PPP1R10	3.21347	-0.136079	0.00119883	0.0115073	protein phosphatase 1 regulatory subunit 10	protein_coding
ENSG00000231737	4525	5514	PPP1R10	3.21347	-0.136079	0.00119883	0.0115073	protein phosphatase 1 regulatory subunit 10	protein_coding
ENSG00000235291	4525	5514	PPP1R10	3.21347	-0.136079	0.00119883	0.0115073	protein phosphatase 1 regulatory subunit 10	protein_coding
ENSG00000090432	2438	79594	MUL1	4.37226	-0.218355	0.00119763	0.0115073	mitochondrial E3 ubiquitin protein ligase 1	protein_coding
ENSG00000263986	504	#N/A	AC087393.2	0.357942	-2.34061	0.00119995	0.0115122	#N/A	antisense_RNA
ENSG00000223618	947	6293	VPS52	1.9428	-0.742529	0.00120059	0.0115125	VPS52, GARP complex subunit	protein_coding
ENSG00000157181	1900	54953	C1orf27	3.48993	0.215214	0.00120544	0.0115472	chromosome 1 open reading frame 27	protein_coding
ENSG00000163291	1431	152559	PAQR3	2.51416	0.318257	0.00120522	0.0115472	progestin and adipoQ receptor family member 3	protein_coding
ENSG00000157870	840	127281	FAM213B	2.87862	-0.26528	0.00120917	0.0115535	family with sequence similarity 213 member B	protein_coding
ENSG00000275125	840	127281	FAM213B	2.87862	-0.26528	0.00120917	0.0115535	family with sequence similarity 213 member B	protein_coding
ENSG00000204472	711	199	AIF1	4.75152	-0.353114	0.00120811	0.0115535	allograft inflammatory factor 1	protein_coding
ENSG00000171815	8210	29930	PCDHB1	0.273901	0.461867	0.00120811	0.0115535	protocadherin beta 1	protein_coding
ENSG00000166783	7743	9665	MARF1	6.37972	0.239972	0.0012087	0.0115535	meiosis regulator and mRNA stability factor 1	protein_coding
ENSG00000178719	1075	2907	GRINA	6.82851	-0.369816	0.00121047	0.0115542	glutamate ionotropic receptor NMDA type subunit associated protein 1	protein_coding
ENSG00000123685	605	55509	BATF3	1.09049	-0.421348	0.00121047	0.0115542	basic leucine zipper ATF-like transcription factor 3	protein_coding
ENSG00000108510	10465	9969	MED13	6.02267	0.392911	0.00121191	0.011562	mediator complex subunit 13	protein_coding
ENSG00000276561	1588	3665	IRF7	5.60088	-0.705327	0.00121414	0.0115733	interferon regulatory factor 7	protein_coding
ENSG00000100417	1298	5372	PMM1	3.42405	-0.261009	0.00121432	0.0115733	phosphomannomutase 1	protein_coding
ENSG00000153234	3472	4929	NR4A2	1.17202	0.426668	0.00121845	0.0115852	nuclear receptor subfamily 4 group A member 2	protein_coding
ENSG00000169718	2068	64118	DUS1L	5.70473	-0.218508	0.00121767	0.0115852	dihydrouridine synthase 1 like	protein_coding
ENSG00000120725	572	64374	SIL1	3.16698	-0.307241	0.00121865	0.0115852	SIL1 nucleotide exchange factor	protein_coding
ENSG00000123146	587	976	ADGRE5	9.1852	-0.272826	0.00121657	0.0115852	adhesion G protein-coupled receptor E5	protein_coding
ENSG00000283735	1209	#N/A	AL357556.3	1.31354	0.674268	0.00121857	0.0115852	#N/A	pseudogene
ENSG00000144029	1652	64969	MRPS5	4.73821	-0.144434	0.00122025	0.0115945	mitochondrial ribosomal protein S5	protein_coding
ENSG00000254876	1575	100499484	AL590705.5	0.362412	0.541375	0.00122316	0.0116163	#N/A	processed_transcript
ENSG00000136874	2713	55014	STX17	3.27654	0.401779	0.00122492	0.0116272	syntaxin 17	protein_coding
ENSG00000170759	5877	3799	KIF5B	6.19697	0.287076	0.00122562	0.011628	kinesin family member 5B	protein_coding
ENSG00000242028	4777	25764	HYPK	2.71956	0.36621	0.00122922	0.0116444	huntingtin interacting protein K	protein_coding
ENSG00000068394	1742	27238	GPKOW	4.13838	-0.209461	0.00122916	0.0116444	G-patch domain and KOW motifs	protein_coding
ENSG00000159176	2129	1465	CSRP1	5.1482	-0.197308	0.00122898	0.0116444	cysteine and glycine rich protein 1	protein_coding
ENSG00000164190	10435	25836	NIPBL	6.90131	0.317873	0.00123166	0.0116617	NIPBL, cohesin loading factor	protein_coding
ENSG00000105568	5380	5518	PPP2R1A	6.77791	-0.275859	0.00123293	0.011662	protein phosphatase 2 scaffold subunit Aalpha	protein_coding
ENSG00000147443	1936	9046	DOK2	6.69181	-0.292424	0.00123265	0.011662	docking protein 2	protein_coding
ENSG00000179115	2057	2193	FARSA	4.66081	-0.296541	0.00123378	0.0116642	phenylalanyl-tRNA synthetase alpha subunit	protein_coding
ENSG00000205763	1212	441212	RP9P	-0.225195	-0.452949	0.0012369	0.0116878	RP9 pseudogene	transcribed_unprocessed_pseudogene
ENSG00000133316	371	54663	WDR74	4.08014	-0.246159	0.00123777	0.0116891	WD repeat domain 74	protein_coding
ENSG00000260777	2736	#N/A	AC061975.1	-0.195704	0.521904	0.00123828	0.0116891	#N/A	lincRNA
ENSG00000239305	3477	7844	RNF103	4.53007	0.160743	0.00124097	0.0117086	ring finger protein 103	protein_coding
ENSG00000068079	1241	3430	IFI35	4.81871	-0.451318	0.00124231	0.0117154	interferon induced protein 35	protein_coding
ENSG00000115464	4309	9736	USP34	7.1937	0.28092	0.00124583	0.0117426	ubiquitin specific peptidase 34	protein_coding
ENSG00000140396	8447	10499	NCOA2	6.29014	0.448749	0.00124704	0.0117481	nuclear receptor coactivator 2	protein_coding
ENSG00000271741	3099	#N/A	AC114490.2	1.94798	0.797076	0.00124864	0.0117573	#N/A	protein_coding
ENSG00000118960	841	64342	HS1BP3	4.52103	-0.235342	0.00124929	0.0117576	HCLS1 binding protein 3	protein_coding
ENSG00000225339	2681	#N/A	AL354740.1	4.64072	-0.588139	0.00125199	0.0117771	#N/A	processed_transcript
[truncated: 3,154 more rows]

## Sheet: TableS2 - AgeHbA1c-adj DEG
ENS_ID	length	entrez	Symbol	logCPM	logFC	Pvalue	FDR	description	biotype
ENSG00000211685	441	#N/A	IGLC7	0.656788	-2.49658	4.27294e-09	8.03484e-05	immunoglobulin lambda constant 7	IG_C_gene
ENSG00000232573	423	#N/A	RPL3P4	1.81078	-2.8836	3.55514e-06	0.0104974	ribosomal protein L3 pseudogene 4	processed_pseudogene
ENSG00000187608	788	9636	ISG15	4.9337	-1.38988	3.50085e-06	0.0104974	ISG15 ubiquitin-like modifier	protein_coding
ENSG00000142089	808	10410	IFITM3	6.62755	-1.42212	3.00626e-06	0.0104974	interferon induced transmembrane protein 3	protein_coding
ENSG00000160932	1335	4061	LY6E	5.67781	-1.0073	2.8268e-06	0.0104974	lymphocyte antigen 6 family member E	protein_coding
ENSG00000278032	1335	4061	LY6E	5.67781	-1.0073	2.8268e-06	0.0104974	lymphocyte antigen 6 family member E	protein_coding
ENSG00000231135	7576	9656	MDC1	-0.344564	-0.82755	4.42218e-06	0.0104974	mediator of DNA damage checkpoint 1	protein_coding
ENSG00000163053	4398	151473	SLC16A14	-0.355533	1.71112	4.46604e-06	0.0104974	solute carrier family 16 member 14	protein_coding
ENSG00000183287	6227	147372	CCBE1	0.137062	2.20358	8.75652e-06	0.0182953	collagen and calcium binding EGF domains 1	protein_coding
ENSG00000213759	2088	10720	UGT2B11	0.948035	1.46848	1.52405e-05	0.0268747	UDP glucuronosyltransferase family 2 member B11	protein_coding
ENSG00000227471	1621	441282	AKR1B15	0.21765	0.682988	1.86075e-05	0.0268747	aldo-keto reductase family 1 member B15	protein_coding
ENSG00000184979	2129	11274	USP18	2.01873	-1.08569	2.02813e-05	0.0268747	ubiquitin specific peptidase 18	protein_coding
ENSG00000227222	691	8449	DHX16	-1.09366	2.02031	2.04128e-05	0.0268747	DEAH-box helicase 16	protein_coding
ENSG00000142733	444	9064	MAP3K6	2.82269	-0.521973	2.07043e-05	0.0268747	mitogen-activated protein kinase kinase kinase 6	protein_coding
ENSG00000196141	584	26010	SPATS2L	2.46551	-0.791113	2.1438e-05	0.0268747	spermatogenesis associated serine rich 2 like	protein_coding
ENSG00000071991	6341	28513	CDH19	-0.308777	2.63803	2.46229e-05	0.0289381	cadherin 19	protein_coding
ENSG00000104835	690	54938	SARS2	1.9979	-0.41517	3.18236e-05	0.0299206	seryl-tRNA synthetase 2, mitochondrial	protein_coding
ENSG00000283104	690	54938	SARS2	1.9979	-0.41517	3.18236e-05	0.0299206	seryl-tRNA synthetase 2, mitochondrial	protein_coding
ENSG00000125148	581	4502	MT2A	3.87419	-0.728952	2.97302e-05	0.0299206	metallothionein 2A	protein_coding
ENSG00000148143	10414	58499	ZNF462	0.370179	2.18593	2.96275e-05	0.0299206	zinc finger protein 462	protein_coding
ENSG00000084710	5162	22979	EFR3B	0.581452	1.78573	3.55793e-05	0.0318587	EFR3 homolog B	protein_coding
ENSG00000165646	3852	6571	SLC18A2	0.879359	0.826279	4.04632e-05	0.0322993	solute carrier family 18 member A2	protein_coding
ENSG00000196935	23331	57522	SRGAP1	0.9585	0.901811	4.27551e-05	0.0322993	SLIT-ROBO Rho GTPase activating protein 1	protein_coding
ENSG00000120509	1043	51248	PDZD11	2.74359	-0.346237	3.85843e-05	0.0322993	PDZ domain containing 11	protein_coding
ENSG00000182405	6612	161779	PGBD4	1.97873	0.708048	4.2942e-05	0.0322993	piggyBac transposable element derived 4	protein_coding
ENSG00000123685	605	55509	BATF3	1.09049	-0.59782	4.57748e-05	0.0331057	basic leucine zipper ATF-like transcription factor 3	protein_coding
ENSG00000185885	730	8519	IFITM1	8.06596	-0.49189	5.44344e-05	0.0377728	interferon induced transmembrane protein 1	protein_coding
ENSG00000213689	696	11277	TREX1	3.99468	-0.474145	5.62454e-05	0.0377728	three prime repair exonuclease 1	protein_coding
ENSG00000280614	923	#N/A	FP236383.2	8.79547	-1.62616	8.48334e-05	0.03995	#N/A	lincRNA
ENSG00000280800	923	#N/A	FP671120.3	8.79547	-1.62616	8.48334e-05	0.03995	#N/A	lincRNA
ENSG00000281181	923	#N/A	FP236383.3	8.79547	-1.62616	8.48334e-05	0.03995	#N/A	lincRNA
ENSG00000160446	1129	84885	ZDHHC12	4.12678	-0.419601	9.00389e-05	0.03995	zinc finger DHHC-type containing 12	protein_coding
ENSG00000125633	6899	54520	CCDC93	5.52194	0.236575	9.05965e-05	0.03995	coiled-coil domain containing 93	protein_coding
ENSG00000164054	2369	51246	SHISA5	7.7956	-0.41422	7.08668e-05	0.03995	shisa family member 5	protein_coding
ENSG00000228606	557	100287049	AL139011.1	0.0555826	0.786668	8.63991e-05	0.03995	#N/A	antisense_RNA
ENSG00000279278	8420	#N/A	AC245060.6	2.68722	0.932561	8.33081e-05	0.03995	#N/A	lincRNA
ENSG00000177238	8500	493829	TRIM72	0.674886	0.980416	7.69479e-05	0.03995	tripartite motif containing 72	protein_coding
ENSG00000278206	2079	#N/A	AL031320.2	-1.1161	1.14941	7.09312e-05	0.03995	#N/A	processed_transcript
ENSG00000143469	2997	255928	SYT14	-0.814768	1.53037	7.7288e-05	0.03995	synaptotagmin 14	protein_coding
ENSG00000134253	677	80263	TRIM45	-0.315128	1.54695	7.35585e-05	0.03995	tripartite motif containing 45	protein_coding
ENSG00000121989	274	92	ACVR2A	3.14618	0.706628	6.74739e-05	0.03995	activin A receptor type 2A	protein_coding
ENSG00000171815	8210	29930	PCDHB1	0.273901	0.638231	7.6996e-05	0.03995	protocadherin beta 1	protein_coding
ENSG00000035115	500	26751	SH3YL1	4.10876	0.492516	9.13555e-05	0.03995	SH3 and SYLF domain containing 1	protein_coding
ENSG00000284735	399	#N/A	AL139424.3	1.36507	2.31877	9.50092e-05	0.0406035	#N/A	lincRNA
ENSG00000283907	494	#N/A	AD000090.1	8.48474	-1.80008	9.85203e-05	0.0411684	#N/A	antisense_RNA
ENSG00000225840	1848	#N/A	AC010970.1	8.5325	-1.56277	0.000102512	0.0419051	#N/A	processed_pseudogene
ENSG00000198746	546	63906	GPATCH3	3.47136	-0.324902	0.0001072	0.0428891	G-patch domain containing 3	protein_coding
ENSG00000244300	1163	#N/A	GATA2-AS1	-0.664904	1.01126	0.000115341	0.0451847	GATA2 antisense RNA 1	antisense_RNA
ENSG00000164604	4106	54329	GPR85	1.14405	1.97059	0.000117748	0.0451863	G protein-coupled receptor 85	protein_coding

## Sheet: TableS3 - Age-adj GO
GOid	Term	Ont	N	Down	Up	P.Down	P.Up
GO:0098798	mitochondrial protein complex	CC	247	125	9	4.35813e-37	1		Multiple testing significance below p = 2.4e-06 for 20978 GO terms
GO:0043227	membrane-bounded organelle	CC	9701	1805	1392	6.17446e-36	0.135776
GO:0005743	mitochondrial inner membrane	CC	428	174	16	2.33523e-35	1
GO:0032991	protein-containing complex	CC	4165	913	586	1.87008e-33	0.554683
GO:0019866	organelle inner membrane	CC	474	182	28	4.18881e-33	1
GO:0005740	mitochondrial envelope	CC	665	226	42	1.23403e-31	1
GO:0043231	intracellular membrane-bounded organelle	CC	8580	1623	1258	1.29782e-31	0.0125933
GO:0005737	cytoplasm	CC	8792	1654	1187	2.19875e-31	0.996423
GO:0031974	membrane-enclosed lumen	CC	4507	959	654	3.39823e-30	0.189463
GO:0043233	organelle lumen	CC	4507	959	654	3.39823e-30	0.189463
GO:0070013	intracellular organelle lumen	CC	4507	959	654	3.39823e-30	0.189463
GO:0005622	intracellular	CC	10971	1962	1593	6.6461e-30	0.00737139
GO:0031966	mitochondrial membrane	CC	626	212	41	1.91954e-29	1
GO:1990904	ribonucleoprotein complex	CC	664	217	65	1.04684e-27	0.999756
GO:0043226	organelle	CC	10356	1866	1499	3.37923e-27	0.027186
GO:0043229	intracellular organelle	CC	9733	1776	1434	3.56585e-27	0.0012178
GO:0044391	ribosomal subunit	CC	181	91	2	5.16112e-27	1
GO:0003735	structural constituent of ribosome	MF	153	82	0	6.30288e-27	1
GO:0005739	mitochondrion	CC	1406	374	124	7.80424e-27	1
GO:0031967	organelle envelope	CC	1045	292	113	2.24638e-24	0.999574
GO:0031975	envelope	CC	1045	292	113	2.24638e-24	0.999574
GO:0005840	ribosome	CC	219	98	6	4.80235e-24	1
GO:0005515	protein binding	MF	9058	1662	1253	4.95108e-24	0.905737
GO:0006119	oxidative phosphorylation	BP	133	70	3	1.44725e-22	1
GO:0005575	cellular_component	CC	12755	2170	1778	5.41709e-22	0.960183
GO:0003674	molecular_function	MF	12286	2107	1703	6.37016e-21	0.984627
GO:0098800	inner mitochondrial membrane protein complex	CC	124	64	4	3.70661e-20	0.99999
GO:0003723	RNA binding	MF	1504	370	210	6.1375e-20	0.586561
GO:0043933	protein-containing complex subunit organization	BP	1769	419	234	2.10477e-19	0.883268
GO:0110165	cellular anatomical entity	CC	12604	2143	1764	2.18741e-19	0.879707
GO:0015934	large ribosomal subunit	CC	115	60	0	2.75542e-19	1
GO:0070469	respirasome	CC	88	51	1	3.04107e-19	0.999999
GO:0046034	ATP metabolic process	BP	264	101	27	1.14555e-18	0.976616
GO:0044237	cellular metabolic process	BP	8257	1510	1244	2.87383e-18	8.61682e-05
GO:0005759	mitochondrial matrix	CC	441	143	24	3.5972e-18	1
GO:0098803	respiratory chain complex	CC	75	45	1	5.82449e-18	0.999989
GO:0005746	mitochondrial respirasome	CC	78	46	1	6.56422e-18	0.999993
GO:0006412	translation	BP	582	174	56	7.92846e-18	0.999655
GO:0031090	organelle membrane	CC	2879	616	375	8.53812e-18	0.973161
GO:0008152	metabolic process	BP	8793	1587	1289	2.90777e-17	0.0107569
GO:0033108	mitochondrial respiratory chain complex assembly	BP	96	51	7	4.90261e-17	0.987234
GO:0043043	peptide biosynthetic process	BP	601	176	57	4.91623e-17	0.999814
GO:0042775	mitochondrial ATP synthesis coupled electron transport	BP	91	49	1	9.70181e-17	0.999999
GO:0034641	cellular nitrogen compound metabolic process	BP	5075	988	775	1.17539e-16	0.00196835
GO:0042773	ATP synthesis coupled electron transport	BP	92	49	1	1.75591e-16	0.999999
GO:0022613	ribonucleoprotein complex biogenesis	BP	411	132	35	1.77082e-16	0.999837
GO:0022904	respiratory electron transport chain	BP	109	54	2	3.28451e-16	0.999999
GO:0000313	organellar ribosome	CC	87	47	0	3.46053e-16	1
GO:0005761	mitochondrial ribosome	CC	87	47	0	3.46053e-16	1
GO:0005488	binding	MF	11058	1918	1565	3.86973e-16	0.435087
GO:0006518	peptide metabolic process	BP	707	196	70	4.23326e-16	0.999771
GO:0070125	mitochondrial translational elongation	BP	88	47	1	6.28346e-16	0.999999
GO:0045333	cellular respiration	BP	177	73	10	7.01135e-16	0.999911
GO:0043604	amide biosynthetic process	BP	718	197	69	1.12741e-15	0.999923
GO:0005829	cytosol	CC	4323	855	643	1.38176e-15	0.0477349
GO:0042254	ribosome biogenesis	BP	285	100	11	1.53063e-15	1
GO:0008150	biological_process	BP	12235	2080	1711	1.6054e-15	0.874165
GO:0045047	protein targeting to ER	BP	109	53	2	1.70603e-15	0.999999
GO:0019219	regulation of nucleobase-containing compound metabolic process	BP	3081	477	574	0.827746	2.01019e-15
GO:0031981	nuclear lumen	CC	3599	729	596	2.89879e-15	9.95253e-07
GO:0016032	viral process	BP	759	204	104	3.46659e-15	0.64968
GO:0006415	translational termination	BP	104	51	3	3.73487e-15	0.999979
GO:0006414	translational elongation	BP	128	58	8	4.49437e-15	0.998485
GO:0022900	electron transport chain	BP	157	66	5	5.64703e-15	0.999999
GO:0070126	mitochondrial translational termination	BP	89	46	2	6.62122e-15	0.99998
GO:0072599	establishment of protein localization to endoplasmic reticulum	BP	112	53	3	7.23923e-15	0.999993
GO:0070972	protein localization to endoplasmic reticulum	BP	133	59	6	8.53964e-15	0.999924
GO:0016071	mRNA metabolic process	BP	762	203	121	1.0836e-14	0.0855331
GO:0051252	regulation of RNA metabolic process	BP	2870	437	536	0.907621	1.77956e-14
GO:1902494	catalytic complex	CC	1244	298	190	2.05619e-14	0.120028
GO:0006091	generation of precursor metabolites and energy	BP	443	134	40	2.10595e-14	0.999624
GO:0007005	mitochondrion organization	BP	489	144	47	2.43631e-14	0.999089
GO:0010257	NADH dehydrogenase complex assembly	BP	64	37	3	2.73532e-14	0.996179
GO:0032981	mitochondrial respiratory chain complex I assembly	BP	64	37	3	2.73532e-14	0.996179
GO:0010556	regulation of macromolecule biosynthetic process	BP	3091	486	569	0.702891	3.41099e-14
GO:0044403	symbiotic process	BP	800	209	108	3.70515e-14	0.713614
GO:0051649	establishment of localization in cell	BP	2324	497	292	5.32258e-14	0.992061
GO:0043603	cellular amide metabolic process	BP	923	233	92	6.39045e-14	0.999962
GO:0032543	mitochondrial translation	BP	135	58	4	8.01344e-14	0.999998
GO:0070062	extracellular exosome	CC	1622	367	161	9.35234e-14	1
GO:2000112	regulation of cellular macromolecule biosynthetic process	BP	2985	469	550	0.705614	9.77043e-14
GO:0031326	regulation of cellular biosynthetic process	BP	3182	500	580	0.711914	1.24407e-13
GO:0046907	intracellular transport	BP	1568	356	214	1.45523e-13	0.727094
GO:0009987	cellular process	BP	11737	2002	1654	1.47681e-13	0.596877
GO:0034622	cellular protein-containing complex assembly	BP	888	224	124	2.23322e-13	0.570909
GO:0046872	metal ion binding	MF	3173	434	577	0.999984	2.39529e-13
GO:0006614	SRP-dependent cotranslational protein targeting to membrane	BP	96	46	2	2.45187e-13	0.999993
GO:1903561	extracellular vesicle	CC	1634	367	162	2.81973e-13	1
GO:0006613	cotranslational protein targeting to membrane	BP	100	47	2	3.32639e-13	0.999996
GO:0009889	regulation of biosynthetic process	BP	3245	514	587	0.633845	3.74843e-13
GO:0043230	extracellular organelle	CC	1638	367	162	4.04886e-13	1
GO:0003677	DNA binding	MF	1820	248	361	0.998904	4.1681e-13
GO:0005747	mitochondrial respiratory chain complex I	CC	48	30	1	4.31681e-13	0.999338
GO:0030964	NADH dehydrogenase complex	CC	48	30	1	4.31681e-13	0.999338
GO:0045271	respiratory chain complex I	CC	48	30	1	4.31681e-13	0.999338
GO:0140053	mitochondrial gene expression	BP	162	64	7	4.5992e-13	0.99999
GO:0043169	cation binding	MF	3220	442	582	0.99998	5.91807e-13
GO:0003700	DNA-binding transcription factor activity	MF	1197	129	256	1	5.99176e-13
GO:0006396	RNA processing	BP	851	215	119	6.04028e-13	0.563295
GO:1903506	regulation of nucleic acid-templated transcription	BP	2662	408	495	0.86648	6.34465e-13
GO:2001141	regulation of RNA biosynthetic process	BP	2664	409	495	0.857567	7.24172e-13
GO:0006355	regulation of transcription, DNA-templated	BP	2610	400	486	0.864086	8.96491e-13
GO:0005654	nucleoplasm	CC	3116	628	542	2.19009e-12	3.81563e-09
GO:0022626	cytosolic ribosome	CC	102	46	2	3.73109e-12	0.999997
GO:0019080	viral gene expression	BP	185	68	16	4.66954e-12	0.99148
GO:0051641	cellular localization	BP	2855	580	377	5.40805e-12	0.945985
GO:1901566	organonitrogen compound biosynthetic process	BP	1506	337	168	5.4359e-12	0.999856
GO:0015980	energy derivation by oxidation of organic compounds	BP	243	82	19	5.82779e-12	0.999187
GO:0006464	cellular protein modification process	BP	3280	553	585	0.0720189	6.58224e-12
GO:0036211	protein modification process	BP	3280	553	585	0.0720189	6.58224e-12
GO:0019083	viral transcription	BP	171	64	16	7.90361e-12	0.976964
GO:0097659	nucleic acid-templated transcription	BP	2804	443	511	0.648353	7.98418e-12
GO:0005634	nucleus	CC	5948	1100	964	8.60528e-12	1.17641e-09
GO:0065003	protein-containing complex assembly	BP	1528	340	211	9.13028e-12	0.656772
GO:0032774	RNA biosynthetic process	BP	2814	445	512	0.639643	9.9368e-12
GO:0006351	transcription, DNA-templated	BP	2763	437	504	0.636876	1.01855e-11
GO:0006605	protein targeting	BP	395	116	37	1.05596e-11	0.998481
GO:0003954	NADH dehydrogenase activity	MF	44	27	1	1.21075e-11	0.99878
GO:0008137	NADH dehydrogenase (ubiquinone) activity	MF	44	27	1	1.21075e-11	0.99878
GO:0050136	NADH dehydrogenase (quinone) activity	MF	44	27	1	1.21075e-11	0.99878
GO:0006366	transcription by RNA polymerase II	BP	2072	316	394	0.856409	1.49746e-11
GO:0044238	primary metabolic process	BP	7982	1424	1204	1.56585e-11	0.000117131
GO:0006120	mitochondrial electron transport, NADH to ubiquinone	BP	53	30	1	1.60583e-11	0.999692
GO:1990204	oxidoreductase complex	CC	102	45	5	1.62075e-11	0.999296
GO:0016655	oxidoreductase activity, acting on NAD(P)H, quinone or similar compound as acceptor	MF	56	31	1	1.6269e-11	0.999805
GO:0000981	DNA-binding transcription factor activity, RNA polymerase II-specific	MF	1115	117	236	1	1.6528e-11
GO:0016604	nuclear body	CC	684	121	160	0.12239	1.90721e-11
GO:0034655	nucleobase-containing compound catabolic process	BP	482	134	62	1.93516e-11	0.807849
GO:0006807	nitrogen compound metabolic process	BP	7651	1371	1155	1.98214e-11	0.000190552
GO:0019439	aromatic compound catabolic process	BP	523	142	65	3.10826e-11	0.885588
GO:0006413	translational initiation	BP	184	66	12	3.36521e-11	0.999638
GO:0006364	rRNA processing	BP	209	72	7	3.84678e-11	1
GO:0031323	regulation of cellular metabolic process	BP	4707	740	794	0.759232	4.30282e-11
GO:0006357	regulation of transcription by RNA polymerase II	BP	1945	283	371	0.974354	4.67217e-11
GO:0016072	rRNA metabolic process	BP	219	74	9	5.84849e-11	1
GO:0072594	establishment of protein localization to organelle	BP	504	137	57	6.41649e-11	0.974613
GO:0140110	transcription regulator activity	MF	1513	202	300	0.998992	6.61321e-11
GO:0032984	protein-containing complex disassembly	BP	297	92	34	6.64632e-11	0.92558
GO:0044270	cellular nitrogen compound catabolic process	BP	514	139	65	6.86203e-11	0.851822
GO:1901361	organic cyclic compound catabolic process	BP	539	144	67	7.94452e-11	0.888638
GO:0000502	proteasome complex	CC	62	32	2	9.05436e-11	0.999124
GO:0051171	regulation of nitrogen compound metabolic process	BP	4407	698	747	0.661665	1.0202e-10
GO:0000184	nuclear-transcribed mRNA catabolic process, nonsense-mediated decay	BP	118	48	5	1.13882e-10	0.999894
GO:0043412	macromolecule modification	BP	3464	587	605	0.0472652	1.22853e-10
GO:1905369	endopeptidase complex	CC	63	32	2	1.55865e-10	0.999237
GO:1905368	peptidase complex	CC	83	38	2	1.59963e-10	0.999954
GO:0006401	RNA catabolic process	BP	365	106	46	1.70835e-10	0.820587
GO:0046700	heterocycle catabolic process	BP	511	137	64	1.79686e-10	0.869569
GO:0000315	organellar large ribosomal subunit	CC	57	30	0	1.86217e-10	1
GO:0005762	mitochondrial large ribosomal subunit	CC	57	30	0	1.86217e-10	1
GO:0022625	cytosolic large ribosomal subunit	CC	57	30	0	1.86217e-10	1
GO:0006612	protein targeting to membrane	BP	183	64	9	2.27589e-10	0.999986
GO:0090150	establishment of protein localization to membrane	BP	299	91	19	2.38331e-10	0.999994
GO:0044260	cellular macromolecule metabolic process	BP	6401	1128	1034	1.6377e-06	2.52135e-10
GO:0080090	regulation of primary metabolic process	BP	4548	714	765	0.769162	2.59472e-10
GO:0022411	cellular component disassembly	BP	480	130	52	2.60021e-10	0.987242
GO:0071704	organic substance metabolic process	BP	8373	1476	1242	2.71241e-10	0.00204899
GO:0006402	mRNA catabolic process	BP	336	99	44	2.87932e-10	0.730601
GO:0044419	interspecies interaction between organisms	BP	1575	341	213	2.90001e-10	0.775422
GO:0009201	ribonucleoside triphosphate biosynthetic process	BP	61	31	2	2.96302e-10	0.998994
GO:0009206	purine ribonucleoside triphosphate biosynthetic process	BP	55	29	2	3.53391e-10	0.99771
GO:0043624	cellular protein complex disassembly	BP	198	67	20	4.38361e-10	0.96379
GO:0015935	small ribosomal subunit	CC	69	33	2	6.1944e-10	0.999669
GO:0009145	purine nucleoside triphosphate biosynthetic process	BP	56	29	2	6.21139e-10	0.998002
GO:0031982	vesicle	CC	2944	582	350	6.70845e-10	0.999968
GO:1901564	organonitrogen compound metabolic process	BP	5203	963	750	7.27723e-10	0.230947
GO:0010468	regulation of gene expression	BP	3687	606	633	0.219586	8.42705e-10
GO:0098796	membrane protein complex	CC	865	205	111	9.9014e-10	0.88051
GO:0009142	nucleoside triphosphate biosynthetic process	BP	70	33	2	9.92681e-10	0.999712
GO:0006886	intracellular protein transport	BP	1059	242	126	1.08474e-09	0.987569
GO:0140096	catalytic activity, acting on a protein	MF	1730	252	328	0.964527	1.69247e-09
GO:0070647	protein modification by small protein conjugation or removal	BP	984	195	205	0.000598351	1.70023e-09
GO:0006521	regulation of cellular amino acid metabolic process	BP	55	28	2	2.03877e-09	0.99771
GO:0044267	cellular protein metabolic process	BP	4126	780	650	2.08301e-09	0.000226174
GO:0034470	ncRNA processing	BP	363	102	28	2.74921e-09	0.999952
GO:0070498	interleukin-1-mediated signaling pathway	BP	94	39	14	3.171e-09	0.459282
GO:0034654	nucleobase-containing compound biosynthetic process	BP	3219	548	558	0.041999	3.41353e-09
GO:0097525	spliceosomal snRNP complex	CC	56	28	5	3.4564e-09	0.912405
GO:0005684	U2-type spliceosomal complex	CC	87	37	9	3.53259e-09	0.882374
GO:0005198	structural molecule activity	MF	436	117	34	3.73243e-09	0.999987
GO:0101002	ficolin-1-rich granule	CC	121	46	9	3.77381e-09	0.992256
GO:1904813	ficolin-1-rich granule lumen	CC	121	46	9	3.77381e-09	0.992256
GO:0009144	purine nucleoside triphosphate metabolic process	BP	77	34	6	4.68981e-09	0.969635
GO:0044271	cellular nitrogen compound biosynthetic process	BP	3829	727	610	4.94074e-09	0.000112983
GO:0055114	oxidation-reduction process	BP	783	186	78	5.17879e-09	0.999862
GO:0019438	aromatic compound biosynthetic process	BP	3274	562	564	0.0229871	7.30313e-09
GO:0046483	heterocycle metabolic process	BP	4631	860	729	7.48201e-09	7.55636e-05
GO:0006725	cellular aromatic compound metabolic process	BP	4644	862	735	7.82697e-09	3.21517e-05
GO:0006139	nucleobase-containing compound metabolic process	BP	4512	840	723	7.87392e-09	6.45119e-06
GO:0016651	oxidoreductase activity, acting on NAD(P)H	MF	93	38	4	8.36876e-09	0.999511
GO:0009199	ribonucleoside triphosphate metabolic process	BP	75	33	6	8.78708e-09	0.96348
GO:0007007	inner mitochondrial membrane organization	BP	42	23	2	9.07923e-09	0.986874
GO:0009141	nucleoside triphosphate metabolic process	BP	97	39	9	9.19815e-09	0.94281
GO:0034660	ncRNA metabolic process	BP	443	117	36	1.00611e-08	0.999969
GO:1901360	organic cyclic compound metabolic process	BP	4796	886	749	1.10125e-08	0.000163922
GO:1902600	proton transmembrane transport	BP	121	45	13	1.23178e-08	0.888751
GO:0010467	gene expression	BP	4528	841	713	1.2497e-08	9.31866e-05
GO:0030532	small nuclear ribonucleoprotein complex	CC	62	29	6	1.27795e-08	0.887795
GO:0009205	purine ribonucleoside triphosphate metabolic process	BP	69	31	6	1.34592e-08	0.9376
GO:0071005	U2-type precatalytic spliceosome	CC	49	25	2	1.40718e-08	0.994836
GO:0031145	anaphase-promoting complex-dependent catabolic process	BP	80	34	3	1.54302e-08	0.999501
GO:0006754	ATP biosynthetic process	BP	46	24	2	1.54671e-08	0.992279
GO:0061418	regulation of transcription from RNA polymerase II promoter in response to hypoxia	BP	73	32	9	1.64549e-08	0.720103
GO:0044085	cellular component biogenesis	BP	2687	527	376	2.04917e-08	0.593946
GO:0018130	heterocycle biosynthetic process	BP	3277	561	561	0.0276955	2.17354e-08
GO:0016569	covalent chromatin modification	BP	408	66	99	0.486588	2.17665e-08
GO:0060255	regulation of macromolecule metabolic process	BP	4846	781	794	0.419865	2.20278e-08
GO:0071011	precatalytic spliceosome	CC	50	25	3	2.38731e-08	0.979213
GO:0022618	ribonucleoprotein complex assembly	BP	177	58	24	2.41212e-08	0.618497
GO:0071840	cellular component organization or biogenesis	BP	5087	931	738	2.53786e-08	0.169027
GO:0043167	ion binding	MF	4752	659	779	1	3.11779e-08
GO:0016491	oxidoreductase activity	MF	566	140	52	3.36808e-08	0.999886
GO:0009059	macromolecule biosynthetic process	BP	3934	708	658	4.75224e-05	3.38251e-08
GO:0090304	nucleic acid metabolic process	BP	4076	732	679	4.34033e-05	3.47324e-08
GO:0006325	chromatin organization	BP	651	111	142	0.246636	3.54243e-08
GO:0007006	mitochondrial membrane organization	BP	121	44	9	3.88339e-08	0.992256
GO:0009055	electron transfer activity	MF	90	36	4	3.97241e-08	0.999295
GO:0071826	ribonucleoprotein complex subunit organization	BP	184	59	25	4.42232e-08	0.615341
GO:0120114	Sm-like protein family complex	CC	72	31	6	4.58339e-08	0.952095
GO:0016070	RNA metabolic process	BP	3654	646	615	0.000923145	4.8587e-08
GO:0046540	U4/U6 x U5 tri-snRNP complex	CC	30	18	0	5.58823e-08	1
GO:0097526	spliceosomal tri-snRNP complex	CC	30	18	0	5.58823e-08	1
GO:0000956	nuclear-transcribed mRNA catabolic process	BP	199	62	24	6.67591e-08	0.826685
GO:0031146	SCF-dependent proteasomal ubiquitin-dependent protein catabolic process	BP	88	35	12	7.24182e-08	0.598802
GO:1901362	organic cyclic compound biosynthetic process	BP	3370	580	571	0.017223	7.3686e-08
GO:0043170	macromolecule metabolic process	BP	7297	1285	1130	7.64969e-08	1.06573e-06
GO:0009056	catabolic process	BP	2162	431	309	8.64104e-08	0.413185
GO:0006839	mitochondrial transport	BP	236	70	17	8.70094e-08	0.999704
GO:0019538	protein metabolic process	BP	4488	827	679	8.90958e-08	0.0107172
GO:0034645	cellular macromolecule biosynthetic process	BP	3825	692	638	3.0419e-05	1.0019e-07
GO:0032446	protein modification by small protein conjugation	BP	815	164	168	0.000803684	1.18783e-07
GO:0004674	protein serine/threonine kinase activity	MF	379	52	91	0.90658	1.35525e-07
GO:0004672	protein kinase activity	MF	500	59	113	0.997231	1.36781e-07
GO:0019222	regulation of metabolic process	BP	5229	843	843	0.409513	1.38047e-07
GO:0042590	antigen processing and presentation of exogenous peptide antigen via MHC class I	BP	75	31	7	1.42288e-07	0.919889
GO:0042776	mitochondrial ATP synthesis coupled proton transport	BP	23	15	1	1.52444e-07	0.969932
GO:0000377	RNA splicing, via transesterification reactions with bulged adenosine as nucleophile	BP	309	85	48	1.60512e-07	0.258046
GO:0000398	mRNA splicing, via spliceosome	BP	309	85	48	1.60512e-07	0.258046
GO:0034774	secretory granule lumen	CC	281	79	18	1.64136e-07	0.999988
GO:0005758	mitochondrial intermembrane space	CC	72	30	3	1.82288e-07	0.998604
GO:1902750	negative regulation of cell cycle G2/M phase transition	BP	95	36	5	2.00559e-07	0.998428
GO:0009058	biosynthetic process	BP	4860	885	764	2.24427e-07	5.24889e-05
GO:0044248	cellular catabolic process	BP	1896	381	280	2.46713e-07	0.202157
GO:0000375	RNA splicing, via transesterification reactions	BP	312	85	48	2.53082e-07	0.281535
GO:0016570	histone modification	BP	395	65	93	0.426896	2.58426e-07
GO:0031983	vesicle lumen	CC	284	79	18	2.65181e-07	0.999991
GO:0060205	cytoplasmic vesicle lumen	CC	284	79	18	2.65181e-07	0.999991
GO:0009057	macromolecule catabolic process	BP	1212	258	182	2.73122e-07	0.185748
GO:0016605	PML body	CC	90	10	32	0.927721	2.7648e-07
GO:0044265	cellular macromolecule catabolic process	BP	1033	225	162	2.79992e-07	0.0750556
GO:0042273	ribosomal large subunit biogenesis	BP	66	28	0	2.96184e-07	1
GO:0033238	regulation of cellular amine metabolic process	BP	66	28	4	2.96184e-07	0.988306
GO:0005681	spliceosomal complex	CC	180	56	27	2.99672e-07	0.398751
GO:0019882	antigen processing and presentation	BP	207	62	19	3.20952e-07	0.988172
GO:0015985	energy coupled proton transport, down electrochemical gradient	BP	24	15	1	3.46123e-07	0.974185
GO:0015986	ATP synthesis coupled proton transport	BP	24	15	1	3.46123e-07	0.974185
GO:0002218	activation of innate immune response	BP	121	42	14	3.4746e-07	0.825777
GO:0043620	regulation of DNA-templated transcription in response to stress	BP	113	40	15	3.63823e-07	0.64335
GO:0002220	innate immune response activating cell surface receptor signaling pathway	BP	97	36	11	3.66263e-07	0.824383
GO:0044249	cellular biosynthetic process	BP	4733	862	750	3.68049e-07	2.0644e-05
GO:0006810	transport	BP	3881	720	508	3.8047e-07	0.986022
GO:0003676	nucleic acid binding	MF	3195	580	539	0.00012722	3.84795e-07
GO:0004842	ubiquitin-protein transferase activity	MF	344	57	83	0.412037	3.85758e-07
GO:0051234	establishment of localization	BP	3983	737	520	3.89384e-07	0.989551
GO:0042255	ribosome assembly	BP	56	25	1	3.92652e-07	0.999805
GO:0033209	tumor necrosis factor-mediated signaling pathway	BP	147	48	12	4.26915e-07	0.990461
GO:0016567	protein ubiquitination	BP	737	151	152	0.000578844	4.73916e-07
GO:0002479	antigen processing and presentation of exogenous peptide antigen via MHC class I, TAP-dependent	BP	71	29	7	4.8308e-07	0.890561
GO:0008380	RNA splicing	BP	394	101	63	4.83352e-07	0.157038
GO:0002758	innate immune response-activating signal transduction	BP	98	36	11	4.90503e-07	0.834301
GO:0045184	establishment of protein localization	BP	1829	367	236	5.05771e-07	0.95034
GO:0019787	ubiquitin-like protein transferase activity	MF	368	61	87	0.406211	5.20277e-07
GO:0048002	antigen processing and presentation of peptide antigen	BP	174	54	17	5.29136e-07	0.966666
GO:0033365	protein localization to organelle	BP	827	185	108	5.49496e-07	0.82995
GO:0010972	negative regulation of G2/M transition of mitotic cell cycle	BP	83	32	5	5.98772e-07	0.994057
GO:1901575	organic substance catabolic process	BP	1793	360	254	6.24401e-07	0.488634
GO:0002223	stimulatory C-type lectin receptor signaling pathway	BP	95	35	11	6.49517e-07	0.803213
GO:0006397	mRNA processing	BP	456	113	83	6.52432e-07	0.00808258
GO:0002478	antigen processing and presentation of exogenous peptide antigen	BP	162	51	15	6.6914e-07	0.97652
GO:0000314	organellar small ribosomal subunit	CC	28	16	0	7.85941e-07	1
GO:0005763	mitochondrial small ribosomal subunit	CC	28	16	0	7.85941e-07	1
GO:0015833	peptide transport	BP	1769	355	225	8.01252e-07	0.96865
GO:1901576	organic substance biosynthetic process	BP	4795	869	756	8.0328e-07	3.91008e-05
GO:0002446	neutrophil mediated immunity	BP	473	116	40	8.14753e-07	0.999951
GO:0043618	regulation of transcription from RNA polymerase II promoter in response to stress	BP	108	38	13	8.41231e-07	0.773129
GO:0016469	proton-transporting two-sector ATPase complex	CC	44	21	3	8.53608e-07	0.958528
GO:0002474	antigen processing and presentation of peptide antigen via MHC class I	BP	92	34	12	8.59804e-07	0.662248
GO:0015031	protein transport	BP	1748	351	224	8.80585e-07	0.957609
GO:0005615	extracellular space	CC	2107	414	204	8.94217e-07	1
GO:0019884	antigen processing and presentation of exogenous antigen	BP	168	52	16	9.33999e-07	0.971816
GO:0002283	neutrophil activation involved in immune response	BP	465	114	38	1.03103e-06	0.999977
GO:0043312	neutrophil degranulation	BP	462	113	37	1.2984e-06	0.999985
GO:0016773	phosphotransferase activity, alcohol group as acceptor	MF	591	71	125	0.99788	1.33502e-06
GO:0002275	myeloid cell activation involved in immune response	BP	509	122	46	1.50233e-06	0.999844
GO:0042886	amide transport	BP	1793	357	228	1.64882e-06	0.969888
GO:0036230	granulocyte activation	BP	481	116	41	1.976e-06	0.999948
GO:1901363	heterocyclic compound binding	MF	4685	803	753	0.00605608	2.10105e-06

## Sheet: TableS4 - AgeHbA1c-adj GO
GOid	Term	Ont	N	Down	Up	P.Down	P.Up
GO:0060337	type I interferon signaling pathway	BP	76	5	0	1.4794e-08	1		Multiple testing significance below p = 2.4e-06 for 20978 GO terms
GO:0071357	cellular response to type I interferon	BP	76	5	0	1.4794e-08	1
GO:0034340	response to type I interferon	BP	80	5	0	1.92014e-08	1
GO:0009615	response to virus	BP	267	6	0	2.5985e-07	1
GO:0043207	response to external biotic stimulus	BP	1021	9	0	3.1155e-07	1
GO:0051707	response to other organism	BP	1021	9	0	3.1155e-07	1
GO:0009607	response to biotic stimulus	BP	1046	9	0	3.83181e-07	1
GO:0051607	defense response to virus	BP	203	5	0	2.01837e-06	1

## Sheet: TableS5 - Age-adj KEGG
KEGGid	Pathway	N	Down	Up	P.Down	P.Up
path:hsa05012	Parkinson disease	218	102	13	6.71617e-27	0.999964			Multiple testing significance below p = 0.00015 for 339 KEGG pathways
path:hsa03010	Ribosome	131	72	0	1.08345e-24	1
path:hsa05016	Huntington disease	257	109	23	2.86504e-24	0.995718
path:hsa00190	Oxidative phosphorylation	118	66	3	2.55808e-23	0.999997
path:hsa05020	Prion disease	236	98	18	3.90786e-21	0.999337
path:hsa05014	Amyotrophic lateral sclerosis	310	117	30	7.00533e-21	0.993022
path:hsa05022	Pathways of neurodegeneration - multiple diseases	385	134	45	4.47097e-20	0.931567
path:hsa04714	Thermogenesis	200	82	21	1.70496e-17	0.948163
path:hsa05010	Alzheimer disease	309	109	34	5.02788e-17	0.956807
path:hsa04932	Non-alcoholic fatty liver disease	133	56	15	5.88868e-13	0.859596
path:hsa03050	Proteasome	45	28	0	3.05698e-12	1
path:hsa05171	Coronavirus disease - COVID-19	186	60	17	2.64021e-08	0.98506
path:hsa01100	Metabolic pathways	1179	256	131	5.03641e-08	0.999384
path:hsa03040	Spliceosome	131	42	16	3.71739e-06	0.771662
path:hsa04723	Retrograde endocannabinoid signaling	103	33	14	4.00005e-05	0.605099
path:hsa03410	Base excision repair	32	15	2	4.14334e-05	0.952253
path:hsa04068	FoxO signaling pathway	112	15	31	0.811521	0.000128119

## Sheet: TableS6 - Age-adj GSEAhallmark
	NGenes	Direction	PValue	FDR
HALLMARK_OXIDATIVE_PHOSPHORYLATION	217	Down	2.02372e-15	1.01186e-13
HALLMARK_DNA_REPAIR	162	Down	6.28891e-10	1.57223e-08
HALLMARK_MYC_TARGETS_V1	227	Down	6.25558e-09	1.0426e-07
HALLMARK_MYC_TARGETS_V2	58	Down	1.95106e-07	2.43882e-06
HALLMARK_ADIPOGENESIS	182	Down	4.2366e-05	0.00042366
HALLMARK_REACTIVE_OXYGEN_SPECIES_PATHWAY	55	Down	0.000123349	0.000998143
HALLMARK_UV_RESPONSE_DN	122	Up	0.00013974	0.000998143
HALLMARK_FATTY_ACID_METABOLISM	139	Down	0.000554877	0.00346798
HALLMARK_GLYCOLYSIS	173	Down	0.00150627	0.00836817
HALLMARK_PROTEIN_SECRETION	92	Up	0.0065233	0.0326165
HALLMARK_P53_PATHWAY	195	Down	0.00761499	0.0346136
HALLMARK_CHOLESTEROL_HOMEOSTASIS	72	Down	0.0094658	0.0366098
HALLMARK_MTORC1_SIGNALING	204	Down	0.00951856	0.0366098

## Sheet: TableS7 - AgeHbA1c-adj GSEAhall
	NGenes	Direction	PValue	FDR
HALLMARK_OXIDATIVE_PHOSPHORYLATION	217	Down	4.91033e-16	2.45517e-14
HALLMARK_MYC_TARGETS_V1	227	Down	5.89062e-10	1.35462e-08
HALLMARK_DNA_REPAIR	162	Down	8.12773e-10	1.35462e-08
HALLMARK_MYC_TARGETS_V2	58	Down	8.24615e-08	1.03077e-06
HALLMARK_ADIPOGENESIS	182	Down	1.32159e-05	0.000132159
HALLMARK_FATTY_ACID_METABOLISM	139	Down	0.000156248	0.00130206
HALLMARK_REACTIVE_OXYGEN_SPECIES_PATHWAY	55	Down	0.000290861	0.00207758
HALLMARK_UV_RESPONSE_DN	122	Up	0.000348696	0.00217935
HALLMARK_INTERFERON_ALPHA_RESPONSE	132	Down	0.000757532	0.00420851
HALLMARK_GLYCOLYSIS	173	Down	0.000913078	0.00456539
HALLMARK_MTORC1_SIGNALING	204	Down	0.00177004	0.00804565
HALLMARK_UNFOLDED_PROTEIN_RESPONSE	111	Down	0.00203361	0.00847336
HALLMARK_INTERFERON_GAMMA_RESPONSE	257	Down	0.00305336	0.0117437
HALLMARK_P53_PATHWAY	195	Down	0.00341973	0.0122133
HALLMARK_UV_RESPONSE_UP	154	Down	0.00753577	0.0251192
HALLMARK_CHOLESTEROL_HOMEOSTASIS	72	Down	0.00874441	0.0273263
HALLMARK_E2F_TARGETS	211	Down	0.0144502	0.0425007
HALLMARK_PEROXISOME	94	Down	0.0179202	0.0497783
HALLMARK_ALLOGRAFT_REJECTION	280	Down	0.0189792	0.0499453

## Sheet: TableS8 - Age-adj GSEAreactome
	NGenes	Direction	PValue	FDR
REACTOME_EUKARYOTIC_TRANSLATION_ELONGATION	108	Down	3.55652e-18	5.4237e-15
REACTOME_TRANSLATION	331	Down	4.49012e-17	3.42372e-14
REACTOME_EUKARYOTIC_TRANSLATION_INITIATION	134	Down	1.30373e-16	6.62731e-14
REACTOME_SRP_DEPENDENT_COTRANSLATIONAL_PROTEIN_TARGETING_TO_MEMBRANE	125	Down	9.94616e-16	3.79197e-13
REACTOME_RESPONSE_OF_EIF2AK4_GCN2_TO_AMINO_ACID_DEFICIENCY	114	Down	1.42304e-15	4.30094e-13
REACTOME_RESPIRATORY_ELECTRON_TRANSPORT_ATP_SYNTHESIS_BY_CHEMIOSMOTIC_COUPLING_AND_HEAT_PRODUCTION_BY_UNCOUPLING_PROTEINS	139	Down	1.69217e-15	4.30094e-13
REACTOME_RESPIRATORY_ELECTRON_TRANSPORT	117	Down	1.73973e-14	3.33669e-12
REACTOME_MITOCHONDRIAL_TRANSLATION	104	Down	1.75039e-14	3.33669e-12
REACTOME_REGULATION_OF_EXPRESSION_OF_SLITS_AND_ROBOS	191	Down	3.08088e-14	5.22038e-12
REACTOME_SELENOAMINO_ACID_METABOLISM	127	Down	6.20228e-13	9.45848e-11
REACTOME_NONSENSE_MEDIATED_DECAY_NMD	128	Down	1.00993e-12	1.40013e-10
REACTOME_THE_CITRIC_ACID_TCA_CYCLE_AND_RESPIRATORY_ELECTRON_TRANSPORT	187	Down	3.18594e-12	4.0488e-10
REACTOME_COMPLEX_I_BIOGENESIS	69	Down	3.7973e-12	4.45453e-10
REACTOME_RRNA_PROCESSING	231	Down	1.98222e-11	2.1592e-09
REACTOME_ACTIVATION_OF_THE_MRNA_UPON_BINDING_OF_THE_CAP_BINDING_COMPLEX_AND_EIFS_AND_SUBSEQUENT_BINDING_TO_43S	76	Down	6.91364e-11	7.02887e-09
REACTOME_SIGNALING_BY_ROBO_RECEPTORS	228	Down	1.85823e-10	1.77113e-08
REACTOME_INFLUENZA_INFECTION	170	Down	6.16926e-10	5.53419e-08
REACTOME_THE_ROLE_OF_GTSE1_IN_G2_M_PROGRESSION_AFTER_G2_CHECKPOINT	86	Down	6.68e-09	5.65944e-07
REACTOME_AUF1_HNRNP_D0_BINDS_AND_DESTABILIZES_MRNA	73	Down	3.40292e-08	2.73129e-06
REACTOME_NEGATIVE_REGULATION_OF_NOTCH4_SIGNALING	72	Down	4.24427e-08	3.23625e-06
REACTOME_MITOCHONDRIAL_PROTEIN_IMPORT	65	Down	4.54898e-08	3.23651e-06
REACTOME_DEGRADATION_OF_DVL	71	Down	4.66906e-08	3.23651e-06
REACTOME_DECTIN_1_MEDIATED_NONCANONICAL_NF_KB_SIGNALING	75	Down	4.92585e-08	3.26605e-06
REACTOME_SCF_SKP2_MEDIATED_DEGRADATION_OF_P27_P21	76	Down	1.19095e-07	7.07957e-06
REACTOME_CROSS_PRESENTATION_OF_SOLUBLE_EXOGENOUS_ANTIGENS_ENDOSOMES	64	Down	1.23542e-07	7.07957e-06
REACTOME_DEGRADATION_OF_GLI1_BY_THE_PROTEASOME	74	Down	1.31796e-07	7.07957e-06
REACTOME_CRISTAE_FORMATION	31	Down	1.32838e-07	7.07957e-06
REACTOME_METABOLISM_OF_AMINO_ACIDS_AND_DERIVATIVES	348	Down	1.33054e-07	7.07957e-06
REACTOME_HEDGEHOG_LIGAND_BIOGENESIS	75	Down	1.34628e-07	7.07957e-06
REACTOME_PCP_CE_PATHWAY	100	Down	1.42045e-07	7.22063e-06
REACTOME_DEFECTIVE_CFTR_CAUSES_CYSTIC_FIBROSIS	82	Down	1.62267e-07	7.98247e-06
REACTOME_ASSEMBLY_OF_THE_PRE_REPLICATIVE_COMPLEX	84	Down	1.97657e-07	9.41957e-06
REACTOME_ASYMMETRIC_LOCALIZATION_OF_PCP_PROTEINS	76	Down	3.02606e-07	1.39841e-05
REACTOME_APC_C_CDH1_MEDIATED_DEGRADATION_OF_CDC20_AND_OTHER_APC_C_CDH1_TARGETED_PROTEINS_IN_LATE_MITOSIS_EARLY_G1	87	Down	3.51114e-07	1.57485e-05
REACTOME_TNFR2_NON_CANONICAL_NF_KB_PATHWAY	132	Down	3.73904e-07	1.62915e-05
REACTOME_METABOLISM_OF_POLYAMINES	74	Down	3.9719e-07	1.68254e-05
REACTOME_DNA_REPLICATION_PRE_INITIATION	100	Down	4.34965e-07	1.75412e-05
REACTOME_PROTEIN_LOCALIZATION	166	Down	4.37091e-07	1.75412e-05
REACTOME_ORC1_REMOVAL_FROM_CHROMATIN	86	Down	4.86562e-07	1.90258e-05
REACTOME_STABILIZATION_OF_P53	72	Down	7.84624e-07	2.9502e-05
REACTOME_REGULATION_OF_RUNX3_EXPRESSION_AND_ACTIVITY	72	Down	7.93169e-07	2.9502e-05
REACTOME_ABORTIVE_ELONGATION_OF_HIV_1_TRANSCRIPT_IN_THE_ABSENCE_OF_TAT	28	Down	1.37757e-06	5.00187e-05
REACTOME_DEGRADATION_OF_AXIN	70	Down	1.65647e-06	5.8747e-05
REACTOME_FORMATION_OF_ATP_BY_CHEMIOSMOTIC_COUPLING	18	Down	1.94069e-06	6.72625e-05
REACTOME_G1_S_DNA_DAMAGE_CHECKPOINTS	83	Down	2.61901e-06	8.87555e-05
REACTOME_REGULATION_OF_MRNA_STABILITY_BY_PROTEINS_THAT_BIND_AU_RICH_ELEMENTS	106	Down	3.07171e-06	0.000101834
REACTOME_SWITCHING_OF_ORIGINS_TO_A_POST_REPLICATIVE_STATE	105	Down	3.47672e-06	0.000112809
REACTOME_MRNA_SPLICING_MINOR_PATHWAY	57	Down	3.72485e-06	0.000118342
REACTOME_GLUCONEOGENESIS	28	Down	3.96212e-06	0.000123311
REACTOME_ABC_TRANSPORTER_DISORDERS	92	Down	4.36139e-06	0.000133022
REACTOME_METABOLISM_OF_RNA	767	Down	6.08318e-06	0.000181899
REACTOME_DNA_REPLICATION	142	Down	6.42185e-06	0.000188333
REACTOME_DEGRADATION_OF_BETA_CATENIN_BY_THE_DESTRUCTION_COMPLEX	100	Down	6.7744e-06	0.000194924
REACTOME_HIV_ELONGATION_ARREST_AND_RECOVERY	37	Down	7.21722e-06	0.00020382
REACTOME_APC_C_MEDIATED_DEGRADATION_OF_CELL_CYCLE_PROTEINS	101	Down	7.93429e-06	0.000219996
REACTOME_COOPERATION_OF_PREFOLDIN_AND_TRIC_CCT_IN_ACTIN_AND_TUBULIN_FOLDING	30	Down	1.26332e-05	0.00034403
REACTOME_RRNA_MODIFICATION_IN_THE_NUCLEUS_AND_CYTOSOL	76	Down	1.76152e-05	0.000471283
REACTOME_HIV_INFECTION	267	Down	2.0036e-05	0.000526808
REACTOME_UCH_PROTEINASES	115	Down	2.06903e-05	0.000534793
REACTOME_RUNX1_REGULATES_TRANSCRIPTION_OF_GENES_INVOLVED_IN_DIFFERENTIATION_OF_HSCS	115	Down	2.70108e-05	0.000686524
REACTOME_LATE_ENDOSOMAL_MICROAUTOPHAGY	30	Down	2.89287e-05	0.000723217
REACTOME_HOST_INTERACTIONS_OF_HIV_FACTORS	156	Down	3.00768e-05	0.000739792
REACTOME_CYCLIN_A_CDK2_ASSOCIATED_EVENTS_AT_S_PHASE_ENTRY	103	Down	3.18763e-05	0.00077161
REACTOME_DOWNSTREAM_SIGNALING_EVENTS_OF_B_CELL_RECEPTOR_BCR	98	Down	3.37286e-05	0.000803688
REACTOME_REGULATION_OF_RAS_BY_GAPS	85	Down	3.47648e-05	0.000815637
REACTOME_INFECTIOUS_DISEASE	672	Down	3.81479e-05	0.000881447
REACTOME_FCERI_MEDIATED_NF_KB_ACTIVATION	96	Down	4.22627e-05	0.000961949
REACTOME_CELLULAR_RESPONSE_TO_HYPOXIA	87	Down	4.44129e-05	0.000996025
REACTOME_CELLULAR_RESPONSES_TO_EXTERNAL_STIMULI	577	Down	5.22826e-05	0.00115552
REACTOME_REGULATION_OF_RUNX2_EXPRESSION_AND_ACTIVITY	84	Down	8.63633e-05	0.00183936
REACTOME_HEDGEHOG_ON_STATE	92	Down	8.64145e-05	0.00183936
REACTOME_INTERLEUKIN_1_SIGNALING	122	Down	8.68417e-05	0.00183936
REACTOME_SIGNALING_BY_NOTCH4	98	Down	0.000122177	0.0025227
REACTOME_TELOMERE_EXTENSION_BY_TELOMERASE	15	Down	0.000122413	0.0025227
REACTOME_POST_CHAPERONIN_TUBULIN_FOLDING_PATHWAY	18	Down	0.000166887	0.00339337
REACTOME_EXTENSION_OF_TELOMERES	43	Down	0.000179187	0.00359553
REACTOME_MITOTIC_G1_PHASE_AND_G1_S_TRANSITION	169	Down	0.000207417	0.00410793
REACTOME_SYNTHESIS_OF_PIPS_AT_THE_EARLY_ENDOSOME_MEMBRANE	17	Up	0.000222637	0.00435285
REACTOME_MRNA_SPLICING	210	Down	0.000239628	0.00462573
REACTOME_BUDDING_AND_MATURATION_OF_HIV_VIRION	26	Down	0.00027578	0.00525706
REACTOME_REGULATION_OF_PTEN_STABILITY_AND_ACTIVITY	96	Down	0.000311629	0.00586709
REACTOME_CLEC7A_DECTIN_1_SIGNALING	113	Down	0.00038946	0.007243
REACTOME_HEDGEHOG_OFF_STATE	116	Down	0.000398221	0.00726917
REACTOME_ABC_FAMILY_PROTEINS_MEDIATED_TRANSPORT	122	Down	0.000400461	0.00726917
REACTOME_SEALING_OF_THE_NUCLEAR_ENVELOPE_NE_BY_ESCRT_III	22	Down	0.000405167	0.00726917
REACTOME_DNA_DAMAGE_RECOGNITION_IN_GG_NER	48	Down	0.000467142	0.00818961
REACTOME_FORMATION_OF_THE_EARLY_ELONGATION_COMPLEX	46	Down	0.00046721	0.00818961
REACTOME_DISEASES_ASSOCIATED_WITH_GLYCOSYLATION_PRECURSOR_BIOSYNTHESIS	25	Down	0.000491152	0.00833449
REACTOME_COHESIN_LOADING_ONTO_CHROMATIN	10	Up	0.000491369	0.00833449
REACTOME_HIV_TRANSCRIPTION_ELONGATION	55	Down	0.000491872	0.00833449
REACTOME_ENDOSOMAL_SORTING_COMPLEX_REQUIRED_FOR_TRANSPORT_ESCRT	29	Down	0.000519107	0.00869933
REACTOME_CYTOSOLIC_IRON_SULFUR_CLUSTER_ASSEMBLY	13	Down	0.000550107	0.00911863
REACTOME_ASSEMBLY_OF_THE_HIV_VIRION	15	Down	0.000561769	0.00921181
REACTOME_MITOCHONDRIAL_CALCIUM_ION_TRANSPORT	26	Down	0.000588025	0.00953977
REACTOME_ANTIGEN_PROCESSING_CROSS_PRESENTATION	161	Down	0.000689165	0.0110629
REACTOME_PI_3K_CASCADE_FGFR2	10	Up	0.000698139	0.0110902
REACTOME_COMPETING_ENDOGENOUS_RNAS_CERNAS_REGULATE_PTEN_TRANSLATION	8	Up	0.000705875	0.0110975
REACTOME_NEF_MEDIATED_CD4_DOWN_REGULATION	11	Down	0.000819592	0.0127539
REACTOME_REGULATION_OF_PTEN_MRNA_TRANSLATION	9	Up	0.000976536	0.0150426
REACTOME_SIGNALING_BY_THE_B_CELL_RECEPTOR_BCR	126	Down	0.000990327	0.0151025
REACTOME_GAP_FILLING_DNA_REPAIR_SYNTHESIS_AND_LIGATION_IN_GG_NER	25	Down	0.00102965	0.0155467
REACTOME_TELOMERE_MAINTENANCE	70	Down	0.00104705	0.0156544
REACTOME_NEUTROPHIL_DEGRANULATION	546	Down	0.00107755	0.0159541
REACTOME_PCNA_DEPENDENT_LONG_PATCH_BASE_EXCISION_REPAIR	21	Down	0.00116522	0.0170861
REACTOME_NERVOUS_SYSTEM_DEVELOPMENT	511	Down	0.0012324	0.0177739
REACTOME_BETA_CATENIN_INDEPENDENT_WNT_SIGNALING	145	Down	0.00124229	0.0177739
REACTOME_NUCLEOTIDE_EXCISION_REPAIR	127	Down	0.00124709	0.0177739
REACTOME_S_PHASE	178	Down	0.00128057	0.0180821
REACTOME_PROTEIN_FOLDING	100	Down	0.00132588	0.0185501
REACTOME_INSERTION_OF_TAIL_ANCHORED_PROTEINS_INTO_THE_ENDOPLASMIC_RETICULUM_MEMBRANE	28	Down	0.00135797	0.0188263
REACTOME_SYNTHESIS_OF_PIPS_AT_THE_LATE_ENDOSOME_MEMBRANE	11	Up	0.00142568	0.0195871
REACTOME_RESOLUTION_OF_ABASIC_SITES_AP_SITES	38	Down	0.00145596	0.0196251
REACTOME_PI_3K_CASCADE_FGFR3	8	Up	0.00146774	0.0196251
REACTOME_TRANSCRIPTIONAL_REGULATION_BY_RUNX2	117	Down	0.00147107	0.0196251
REACTOME_AUTOPHAGY	141	Down	0.00147993	0.0196251
REACTOME_TRANSCRIPTION_COUPLED_NUCLEOTIDE_EXCISION_REPAIR_TC_NER	85	Down	0.00161133	0.0211835
REACTOME_PREVENTION_OF_PHAGOSOMAL_LYSOSOMAL_FUSION	9	Down	0.00166532	0.0217061
REACTOME_MRNA_DECAY_BY_5_TO_3_EXORIBONUCLEASE	20	Down	0.00170474	0.0220316
REACTOME_NUCLEOTIDE_SALVAGE	21	Down	0.00173828	0.0222763
REACTOME_PROCESSING_OF_SMDT1	19	Down	0.00176426	0.0224208
REACTOME_RESOLUTION_OF_AP_SITES_VIA_THE_MULTIPLE_NUCLEOTIDE_PATCH_REPLACEMENT_PATHWAY	25	Down	0.00199005	0.0250813
REACTOME_SIGNALING_BY_FGFR2_IIIA_TM	16	Down	0.00211707	0.0263587
REACTOME_C_TYPE_LECTIN_RECEPTORS_CLRS	147	Down	0.00212598	0.0263587
REACTOME_SYNTHESIS_OF_PIPS_AT_THE_PLASMA_MEMBRANE	55	Up	0.00227954	0.0280347
REACTOME_NEF_MEDIATED_CD8_DOWN_REGULATION	9	Down	0.00242463	0.0295805
REACTOME_MITOTIC_G2_G2_M_PHASES	220	Down	0.00258357	0.0312328
REACTOME_BASE_EXCISION_REPAIR	71	Down	0.00260103	0.0312328
REACTOME_INTERLEUKIN_1_FAMILY_SIGNALING	150	Down	0.00263835	0.0314335
REACTOME_MITOCHONDRIAL_FATTY_ACID_BETA_OXIDATION	33	Down	0.00270939	0.0320297
REACTOME_MITOCHONDRIAL_IRON_SULFUR_CLUSTER_BIOGENESIS	13	Down	0.00274551	0.0322068
REACTOME_ESTABLISHMENT_OF_SISTER_CHROMATID_COHESION	11	Up	0.00276661	0.0322068
REACTOME_SIGNALING_BY_FGFR1_IN_DISEASE	31	Up	0.0028514	0.0329423
REACTOME_METABOLISM_OF_NUCLEOTIDES	89	Down	0.00307026	0.0350481
REACTOME_MAPK6_MAPK4_SIGNALING	98	Down	0.0030823	0.0350481
REACTOME_GLOBAL_GENOME_NUCLEOTIDE_EXCISION_REPAIR_GG_NER	102	Down	0.00310262	0.0350481
REACTOME_ZINC_EFFLUX_AND_COMPARTMENTALIZATION_BY_THE_SLC30_FAMILY	5	Up	0.00314935	0.0353144
REACTOME_INITIAL_TRIGGERING_OF_COMPLEMENT	23	Down	0.0031961	0.035577
REACTOME_PEROXISOMAL_PROTEIN_IMPORT	58	Down	0.0032578	0.036001
REACTOME_AGGREPHAGY	32	Down	0.00337932	0.0368567
REACTOME_PI_3K_CASCADE_FGFR1	10	Up	0.00338356	0.0368567
REACTOME_FORMATION_OF_TUBULIN_FOLDING_INTERMEDIATES_BY_CCT_TRIC	19	Down	0.0035979	0.0388951
REACTOME_G2_M_CHECKPOINTS	177	Down	0.0036217	0.0388951
REACTOME_CYTOSOLIC_TRNA_AMINOACYLATION	30	Down	0.00371406	0.039608
REACTOME_SYNTHESIS_OF_SUBSTRATES_IN_N_GLYCAN_BIOSYTHESIS	65	Down	0.00383286	0.0405911
REACTOME_DISEASES_OF_CARBOHYDRATE_METABOLISM	28	Down	0.00399271	0.0419017
REACTOME_SIGNALING_BY_HEDGEHOG	146	Down	0.00401157	0.0419017
REACTOME_PROGRAMMED_CELL_DEATH	187	Down	0.00418548	0.0433986
REACTOME_GLUTATHIONE_CONJUGATION	26	Down	0.0042202	0.0433986
REACTOME_TRNA_AMINOACYLATION	54	Down	0.00424025	0.0433986
REACTOME_PI_3K_CASCADE_FGFR4	9	Up	0.00438989	0.0446305
REACTOME_INSULIN_PROCESSING	20	Up	0.00451177	0.0455273
REACTOME_PROCESSING_OF_CAPPED_INTRON_CONTAINING_PRE_MRNA	269	Down	0.0045664	0.0455273
REACTOME_FGFR1_MUTANT_RECEPTOR_ACTIVATION	23	Up	0.00456766	0.0455273
REACTOME_MITOTIC_TELOPHASE_CYTOKINESIS	13	Up	0.00461725	0.0457228
REACTOME_SULFIDE_OXIDATION_TO_SULFATE	6	Down	0.00468761	0.04612
REACTOME_PI_METABOLISM	82	Up	0.00503952	0.0492646

## Sheet: TableS9 - AgeHbA1c-adj GSEArea
	NGenes	Direction	PValue	FDR
REACTOME_TRANSLATION	331	Down	1.07211e-14	1.63497e-11
REACTOME_MITOCHONDRIAL_TRANSLATION	104	Down	1.83194e-13	1.39686e-10
REACTOME_RESPIRATORY_ELECTRON_TRANSPORT_ATP_SYNTHESIS_BY_CHEMIOSMOTIC_COUPLING_AND_HEAT_PRODUCTION_BY_UNCOUPLING_PROTEINS	139	Down	6.73817e-13	3.42523e-10
REACTOME_RESPIRATORY_ELECTRON_TRANSPORT	117	Down	3.7331e-12	1.2672e-09
REACTOME_EUKARYOTIC_TRANSLATION_ELONGATION	108	Down	4.28187e-12	1.2672e-09
REACTOME_EUKARYOTIC_TRANSLATION_INITIATION	134	Down	4.98571e-12	1.2672e-09
REACTOME_SRP_DEPENDENT_COTRANSLATIONAL_PROTEIN_TARGETING_TO_MEMBRANE	125	Down	1.91193e-11	4.16528e-09
REACTOME_REGULATION_OF_EXPRESSION_OF_SLITS_AND_ROBOS	191	Down	2.64746e-11	5.04672e-09
REACTOME_RESPONSE_OF_EIF2AK4_GCN2_TO_AMINO_ACID_DEFICIENCY	114	Down	7.64821e-11	1.29595e-08
REACTOME_THE_CITRIC_ACID_TCA_CYCLE_AND_RESPIRATORY_ELECTRON_TRANSPORT	187	Down	1.11008e-10	1.69287e-08
REACTOME_COMPLEX_I_BIOGENESIS	69	Down	7.80753e-10	1.08241e-07
REACTOME_THE_ROLE_OF_GTSE1_IN_G2_M_PROGRESSION_AFTER_G2_CHECKPOINT	86	Down	3.37358e-09	4.28725e-07
REACTOME_RRNA_PROCESSING	231	Down	4.3043e-09	5.04927e-07
REACTOME_SELENOAMINO_ACID_METABOLISM	127	Down	6.5796e-09	6.86037e-07
REACTOME_NONSENSE_MEDIATED_DECAY_NMD	128	Down	6.7479e-09	6.86037e-07
REACTOME_AUF1_HNRNP_D0_BINDS_AND_DESTABILIZES_MRNA	73	Down	1.40593e-08	1.34002e-06
REACTOME_SIGNALING_BY_ROBO_RECEPTORS	228	Down	1.50898e-08	1.35365e-06
REACTOME_NEGATIVE_REGULATION_OF_NOTCH4_SIGNALING	72	Down	1.60602e-08	1.36066e-06
REACTOME_DECTIN_1_MEDIATED_NONCANONICAL_NF_KB_SIGNALING	75	Down	1.9363e-08	1.55413e-06
REACTOME_DEGRADATION_OF_DVL	71	Down	2.15796e-08	1.64545e-06
REACTOME_HEDGEHOG_LIGAND_BIOGENESIS	75	Down	2.5211e-08	1.76503e-06
REACTOME_PCP_CE_PATHWAY	100	Down	2.54628e-08	1.76503e-06
REACTOME_DEGRADATION_OF_GLI1_BY_THE_PROTEASOME	74	Down	3.29799e-08	2.18671e-06
REACTOME_CROSS_PRESENTATION_OF_SOLUBLE_EXOGENOUS_ANTIGENS_ENDOSOMES	64	Down	3.44433e-08	2.18859e-06
REACTOME_ACTIVATION_OF_THE_MRNA_UPON_BINDING_OF_THE_CAP_BINDING_COMPLEX_AND_EIFS_AND_SUBSEQUENT_BINDING_TO_43S	76	Down	4.0145e-08	2.44885e-06
REACTOME_DEFECTIVE_CFTR_CAUSES_CYSTIC_FIBROSIS	82	Down	4.20786e-08	2.46807e-06
REACTOME_ASYMMETRIC_LOCALIZATION_OF_PCP_PROTEINS	76	Down	4.63699e-08	2.61904e-06
REACTOME_INFLUENZA_INFECTION	170	Down	4.86054e-08	2.64726e-06
REACTOME_SCF_SKP2_MEDIATED_DEGRADATION_OF_P27_P21	76	Down	6.08915e-08	3.20205e-06
REACTOME_MITOCHONDRIAL_PROTEIN_IMPORT	65	Down	8.96451e-08	4.55696e-06
REACTOME_DNA_REPLICATION_PRE_INITIATION	100	Down	1.0076e-07	4.95673e-06
REACTOME_ASSEMBLY_OF_THE_PRE_REPLICATIVE_COMPLEX	84	Down	1.20017e-07	5.71956e-06
REACTOME_ORC1_REMOVAL_FROM_CHROMATIN	86	Down	1.83934e-07	8.49999e-06
REACTOME_METABOLISM_OF_POLYAMINES	74	Down	1.95352e-07	8.7621e-06
REACTOME_REGULATION_OF_RUNX3_EXPRESSION_AND_ACTIVITY	72	Down	2.06928e-07	9.01616e-06
REACTOME_STABILIZATION_OF_P53	72	Down	2.48101e-07	1.05099e-05
REACTOME_APC_C_CDH1_MEDIATED_DEGRADATION_OF_CDC20_AND_OTHER_APC_C_CDH1_TARGETED_PROTEINS_IN_LATE_MITOSIS_EARLY_G1	87	Down	2.62138e-07	1.08043e-05
REACTOME_PROTEIN_LOCALIZATION	166	Down	3.7146e-07	1.49073e-05
REACTOME_TNFR2_NON_CANONICAL_NF_KB_PATHWAY	132	Down	4.28148e-07	1.67417e-05
REACTOME_DEGRADATION_OF_AXIN	70	Down	4.45197e-07	1.69731e-05
REACTOME_REGULATION_OF_MRNA_STABILITY_BY_PROTEINS_THAT_BIND_AU_RICH_ELEMENTS	106	Down	6.05491e-07	2.25213e-05
REACTOME_ABORTIVE_ELONGATION_OF_HIV_1_TRANSCRIPT_IN_THE_ABSENCE_OF_TAT	28	Down	7.0718e-07	2.56774e-05
REACTOME_G1_S_DNA_DAMAGE_CHECKPOINTS	83	Down	9.95624e-07	3.53099e-05
REACTOME_MRNA_SPLICING_MINOR_PATHWAY	57	Down	1.05012e-06	3.56057e-05
REACTOME_CRISTAE_FORMATION	31	Down	1.05066e-06	3.56057e-05
REACTOME_DNA_REPLICATION	142	Down	1.55127e-06	5.06472e-05
REACTOME_DEGRADATION_OF_BETA_CATENIN_BY_THE_DESTRUCTION_COMPLEX	100	Down	1.56093e-06	5.06472e-05
REACTOME_HIV_INFECTION	267	Down	1.62433e-06	5.15775e-05
REACTOME_METABOLISM_OF_AMINO_ACIDS_AND_DERIVATIVES	348	Down	1.65724e-06	5.15775e-05
REACTOME_ABC_TRANSPORTER_DISORDERS	92	Down	1.77974e-06	5.4282e-05
REACTOME_GLUCONEOGENESIS	28	Down	1.87437e-06	5.60473e-05
REACTOME_SWITCHING_OF_ORIGINS_TO_A_POST_REPLICATIVE_STATE	105	Down	2.06214e-06	6.04761e-05
REACTOME_HIV_ELONGATION_ARREST_AND_RECOVERY	37	Down	2.8837e-06	8.29743e-05
REACTOME_METABOLISM_OF_RNA	767	Down	3.76945e-06	0.000106452
REACTOME_APC_C_MEDIATED_DEGRADATION_OF_CELL_CYCLE_PROTEINS	101	Down	4.17211e-06	0.000115681
REACTOME_HOST_INTERACTIONS_OF_HIV_FACTORS	156	Down	4.41056e-06	0.000120109
REACTOME_UCH_PROTEINASES	115	Down	5.02304e-06	0.000134388
REACTOME_COOPERATION_OF_PREFOLDIN_AND_TRIC_CCT_IN_ACTIN_AND_TUBULIN_FOLDING	30	Down	6.04376e-06	0.000158909
REACTOME_DOWNSTREAM_SIGNALING_EVENTS_OF_B_CELL_RECEPTOR_BCR	98	Down	7.93977e-06	0.000205223
REACTOME_REGULATION_OF_RAS_BY_GAPS	85	Down	9.16902e-06	0.000233046
REACTOME_FORMATION_OF_ATP_BY_CHEMIOSMOTIC_COUPLING	18	Down	1.38935e-05	0.000347337
REACTOME_CELLULAR_RESPONSE_TO_HYPOXIA	87	Down	1.41787e-05	0.000348751
REACTOME_HEDGEHOG_ON_STATE	92	Down	1.68477e-05	0.000402015
REACTOME_FCERI_MEDIATED_NF_KB_ACTIVATION	96	Down	1.68714e-05	0.000402015
REACTOME_CYCLIN_A_CDK2_ASSOCIATED_EVENTS_AT_S_PHASE_ENTRY	103	Down	2.27928e-05	0.000534755
REACTOME_INFECTIOUS_DISEASE	672	Down	2.3965e-05	0.000553736
REACTOME_RRNA_MODIFICATION_IN_THE_NUCLEUS_AND_CYTOSOL	76	Down	2.67057e-05	0.000607854
REACTOME_REGULATION_OF_RUNX2_EXPRESSION_AND_ACTIVITY	84	Down	2.74459e-05	0.00061273
REACTOME_INTERLEUKIN_1_SIGNALING	122	Down	2.77235e-05	0.00061273
REACTOME_MITOTIC_G1_PHASE_AND_G1_S_TRANSITION	169	Down	3.93939e-05	0.000858225
REACTOME_SIGNALING_BY_NOTCH4	98	Down	4.27771e-05	0.000918804
REACTOME_EXTENSION_OF_TELOMERES	43	Down	4.92561e-05	0.00104327
REACTOME_MRNA_SPLICING	210	Down	5.51396e-05	0.00115189
REACTOME_RUNX1_REGULATES_TRANSCRIPTION_OF_GENES_INVOLVED_IN_DIFFERENTIATION_OF_HSCS	115	Down	5.94095e-05	0.00122432
REACTOME_TELOMERE_EXTENSION_BY_TELOMERASE	15	Down	6.69763e-05	0.00136185
REACTOME_CELLULAR_RESPONSES_TO_EXTERNAL_STIMULI	577	Down	6.95949e-05	0.00139648
REACTOME_LATE_ENDOSOMAL_MICROAUTOPHAGY	30	Down	8.66617e-05	0.00171635
REACTOME_HIV_TRANSCRIPTION_ELONGATION	55	Down	0.000105138	0.00205559
REACTOME_FORMATION_OF_THE_EARLY_ELONGATION_COMPLEX	46	Down	0.000109889	0.00212127
REACTOME_REGULATION_OF_PTEN_STABILITY_AND_ACTIVITY	96	Down	0.000134542	0.00256471
REACTOME_CLEC7A_DECTIN_1_SIGNALING	113	Down	0.00013662	0.00257217
REACTOME_DISEASES_ASSOCIATED_WITH_GLYCOSYLATION_PRECURSOR_BIOSYNTHESIS	25	Down	0.000213288	0.00396664
REACTOME_HEDGEHOG_OFF_STATE	116	Down	0.000222836	0.00409427
REACTOME_ABC_FAMILY_PROTEINS_MEDIATED_TRANSPORT	122	Down	0.000230245	0.00411806
REACTOME_SIGNALING_BY_THE_B_CELL_RECEPTOR_BCR	126	Down	0.000231651	0.00411806
REACTOME_PCNA_DEPENDENT_LONG_PATCH_BASE_EXCISION_REPAIR	21	Down	0.000232232	0.00411806
REACTOME_MITOCHONDRIAL_CALCIUM_ION_TRANSPORT	26	Down	0.000237998	0.00417181
REACTOME_CYTOSOLIC_IRON_SULFUR_CLUSTER_ASSEMBLY	13	Down	0.000290504	0.0050343
REACTOME_NEF_MEDIATED_CD4_DOWN_REGULATION	11	Down	0.000305098	0.0052278
REACTOME_NUCLEOTIDE_EXCISION_REPAIR	127	Down	0.000312054	0.00528758
REACTOME_BETA_CATENIN_INDEPENDENT_WNT_SIGNALING	145	Down	0.000320361	0.0053139
REACTOME_DNA_DAMAGE_RECOGNITION_IN_GG_NER	48	Down	0.000320576	0.0053139
REACTOME_S_PHASE	178	Down	0.000357102	0.0058557
REACTOME_METALLOTHIONEINS_BIND_METALS	4	Down	0.000375609	0.00609366
REACTOME_RESOLUTION_OF_ABASIC_SITES_AP_SITES	38	Down	0.000396712	0.00636827
REACTOME_RESOLUTION_OF_AP_SITES_VIA_THE_MULTIPLE_NUCLEOTIDE_PATCH_REPLACEMENT_PATHWAY	25	Down	0.00040357	0.00641088
REACTOME_TRANSCRIPTIONAL_REGULATION_BY_RUNX2	117	Down	0.000427472	0.00672057
REACTOME_ANTIGEN_PROCESSING_CROSS_PRESENTATION	161	Down	0.000445332	0.00692991
REACTOME_TRANSCRIPTION_COUPLED_NUCLEOTIDE_EXCISION_REPAIR_TC_NER	85	Down	0.000477027	0.00734814
REACTOME_GAP_FILLING_DNA_REPAIR_SYNTHESIS_AND_LIGATION_IN_GG_NER	25	Down	0.000493621	0.00752773
REACTOME_PI_3K_CASCADE_FGFR2	10	Up	0.000542468	0.00819074
REACTOME_C_TYPE_LECTIN_RECEPTORS_CLRS	147	Down	0.000552956	0.00826723
REACTOME_PROCESSING_OF_SMDT1	19	Down	0.000621353	0.00918909
REACTOME_BUDDING_AND_MATURATION_OF_HIV_VIRION	26	Down	0.000626666	0.00918909
REACTOME_MRNA_DECAY_BY_5_TO_3_EXORIBONUCLEASE	20	Down	0.000695971	0.0101082
REACTOME_GLOBAL_GENOME_NUCLEOTIDE_EXCISION_REPAIR_GG_NER	102	Down	0.0007163	0.0103053
REACTOME_ENDOSOMAL_SORTING_COMPLEX_REQUIRED_FOR_TRANSPORT_ESCRT	29	Down	0.00072828	0.0103797
REACTOME_HIV_LIFE_CYCLE	160	Down	0.000781491	0.0110349
REACTOME_PROTEIN_FOLDING	100	Down	0.000797381	0.011156
REACTOME_MITOTIC_G2_G2_M_PHASES	220	Down	0.000840862	0.0116398
REACTOME_SEALING_OF_THE_NUCLEAR_ENVELOPE_NE_BY_ESCRT_III	22	Down	0.000847226	0.0116398
REACTOME_PROGRAMMED_CELL_DEATH	187	Down	0.000907887	0.0123619
REACTOME_POST_CHAPERONIN_TUBULIN_FOLDING_PATHWAY	18	Down	0.000935305	0.0126225
REACTOME_INTERLEUKIN_1_FAMILY_SIGNALING	150	Down	0.00098773	0.0132131
REACTOME_RESPONSE_TO_METAL_IONS	6	Down	0.00104237	0.0138227
REACTOME_INSERTION_OF_TAIL_ANCHORED_PROTEINS_INTO_THE_ENDOPLASMIC_RETICULUM_MEMBRANE	28	Down	0.0010741	0.0140534
REACTOME_TRNA_AMINOACYLATION	54	Down	0.00108608	0.0140534
REACTOME_G2_M_CHECKPOINTS	177	Down	0.00108741	0.0140534
REACTOME_PROCESSING_OF_CAPPED_INTRON_CONTAINING_PRE_MRNA	269	Down	0.00110412	0.0141495
REACTOME_CYTOSOLIC_TRNA_AMINOACYLATION	30	Down	0.00112648	0.0143157
REACTOME_SIGNALING_BY_FGFR2_IIIA_TM	16	Down	0.0011653	0.0146867
REACTOME_TELOMERE_MAINTENANCE	70	Down	0.00119034	0.0148475
REACTOME_IRE1ALPHA_ACTIVATES_CHAPERONES	49	Down	0.00119753	0.0148475
REACTOME_INITIAL_TRIGGERING_OF_COMPLEMENT	23	Down	0.00125065	0.0153809
REACTOME_SIGNALING_BY_HEDGEHOG	146	Down	0.00129945	0.0158533
REACTOME_NEUTROPHIL_DEGRANULATION	546	Down	0.0013202	0.0159787
REACTOME_NEF_MEDIATED_CD8_DOWN_REGULATION	9	Down	0.00136338	0.0163713
REACTOME_MAPK6_MAPK4_SIGNALING	98	Down	0.00138834	0.0165408
REACTOME_SYNTHESIS_OF_PIPS_AT_THE_EARLY_ENDOSOME_MEMBRANE	17	Up	0.0014622	0.0172857
REACTOME_ASSEMBLY_OF_THE_HIV_VIRION	15	Down	0.00151841	0.0178121
REACTOME_TRANSCRIPTION_OF_THE_HIV_GENOME	83	Down	0.00162481	0.0189147
REACTOME_AUTOPHAGY	141	Down	0.00177664	0.0205256
REACTOME_FORMATION_OF_RNA_POL_II_ELONGATION_COMPLEX	70	Down	0.00192325	0.0220523
REACTOME_UNFOLDED_PROTEIN_RESPONSE_UPR	88	Down	0.00208024	0.0236744
REACTOME_PROCESSIVE_SYNTHESIS_ON_THE_LAGGING_STRAND	15	Down	0.00217025	0.0245157
REACTOME_PTEN_REGULATION	166	Down	0.00226454	0.0253928
REACTOME_PI_3K_CASCADE_FGFR3	8	Up	0.00231195	0.0257352
REACTOME_COMPETING_ENDOGENOUS_RNAS_CERNAS_REGULATE_PTEN_TRANSLATION	8	Up	0.00237157	0.0262076
REACTOME_BASE_EXCISION_REPAIR	71	Down	0.00240376	0.0263722
REACTOME_PEROXISOMAL_PROTEIN_IMPORT	58	Down	0.00243085	0.0264789
REACTOME_ZINC_INFLUX_INTO_CELLS_BY_THE_SLC39_GENE_FAMILY	13	Down	0.00245655	0.026569
REACTOME_FORMATION_OF_TUBULIN_FOLDING_INTERMEDIATES_BY_CCT_TRIC	19	Down	0.00248544	0.0266922
REACTOME_SYNTHESIS_OF_SUBSTRATES_IN_N_GLYCAN_BIOSYTHESIS	65	Down	0.00258878	0.0276076
REACTOME_NERVOUS_SYSTEM_DEVELOPMENT	511	Down	0.0026656	0.0281329
REACTOME_NUCLEOTIDE_SALVAGE	21	Down	0.00267493	0.0281329
REACTOME_PI_3K_CASCADE_FGFR1	10	Up	0.00285105	0.0297543
REACTOME_MITOTIC_METAPHASE_AND_ANAPHASE	240	Down	0.00286812	0.0297543
REACTOME_DUAL_INCISION_IN_TC_NER	72	Down	0.00293371	0.0302291
REACTOME_SIGNALLING_TO_P38_VIA_RIT_AND_RIN	3	Up	0.00297869	0.0304866
REACTOME_DISORDERS_OF_TRANSMEMBRANE_TRANSPORTERS	163	Down	0.00316834	0.0322115
REACTOME_COHESIN_LOADING_ONTO_CHROMATIN	10	Up	0.00333234	0.0335655
REACTOME_HSF1_ACTIVATION	36	Down	0.00334554	0.0335655
REACTOME_REGULATION_OF_PTEN_MRNA_TRANSLATION	9	Up	0.00339126	0.0338018
REACTOME_TRANSCRIPTIONAL_REGULATION_BY_RUNX3	115	Down	0.00342481	0.0339145
REACTOME_INTERFERON_ALPHA_BETA_SIGNALING	93	Down	0.0035405	0.034834
REACTOME_DNA_STRAND_ELONGATION	32	Down	0.00358906	0.0349728
REACTOME_MITOCHONDRIAL_FATTY_ACID_BETA_OXIDATION	33	Down	0.00360048	0.0349728
REACTOME_TCR_SIGNALING	171	Down	0.0036608	0.0353336
REACTOME_RECOGNITION_OF_DNA_DAMAGE_BY_PCNA_CONTAINING_REPLICATION_COMPLEX	30	Down	0.00377549	0.0362115
REACTOME_SEPARATION_OF_SISTER_CHROMATIDS	195	Down	0.00381933	0.036403
REACTOME_FORMATION_OF_TC_NER_PRE_INCISION_COMPLEX	60	Down	0.00403947	0.0382621
REACTOME_EPH_EPHRIN_MEDIATED_REPULSION_OF_CELLS	44	Down	0.00415316	0.0389034
REACTOME_METABOLISM_OF_NUCLEOTIDES	89	Down	0.0041582	0.0389034
REACTOME_NEF_MEDIATES_DOWN_MODULATION_OF_CELL_SURFACE_RECEPTORS_BY_RECRUITING_THEM_TO_CLATHRIN_ADAPTERS	31	Down	0.00421729	0.0392157
REACTOME_GENE_AND_PROTEIN_EXPRESSION_BY_JAK_STAT_SIGNALING_AFTER_INTERLEUKIN_12_STIMULATION	36	Down	0.00425607	0.0393364
REACTOME_BIOSYNTHESIS_OF_THE_N_GLYCAN_PRECURSOR_DOLICHOL_LIPID_LINKED_OLIGOSACCHARIDE_LLO_AND_TRANSFER_TO_A_NASCENT_PROTEIN	80	Down	0.00451077	0.0414393
REACTOME_SYNTHESIS_OF_GDP_MANNOSE	5	Down	0.00461206	0.0421161
REACTOME_THE_ROLE_OF_NEF_IN_HIV_1_REPLICATION_AND_DISEASE_PATHOGENESIS	38	Down	0.00468994	0.0424705
REACTOME_ALTERNATIVE_COMPLEMENT_ACTIVATION	5	Down	0.00470962	0.0424705
REACTOME_DISEASES_OF_CARBOHYDRATE_METABOLISM	28	Down	0.00473441	0.0424705
REACTOME_MHC_CLASS_II_ANTIGEN_PRESENTATION	174	Down	0.00494441	0.0440949
REACTOME_ZINC_EFFLUX_AND_COMPARTMENTALIZATION_BY_THE_SLC30_FAMILY	5	Up	0.00504681	0.0447464
REACTOME_AGGREPHAGY	32	Down	0.00516519	0.0453286
REACTOME_SYNTHESIS_OF_PIPS_AT_THE_LATE_ENDOSOME_MEMBRANE	11	Up	0.00517191	0.0453286
REACTOME_GLUCOSE_METABOLISM	81	Down	0.00530858	0.0462605
REACTOME_CHROMOSOME_MAINTENANCE	95	Down	0.0053819	0.0466329
REACTOME_OLFACTORY_SIGNALING_PATHWAY	41	Up	0.005584	0.0480119
REACTOME_AMINO_ACIDS_REGULATE_MTORC1	53	Down	0.00560401	0.0480119

## Sheet: TableS10 - Age-adj GSEAtransfac
	NGenes	Direction	PValue	FDR
HMGA1_TARGET_GENES	663	Up	4.24383e-06	0.00481674
SNRNP70_TARGET_GENES	183	Down	3.66648e-05	0.0208073
HJURP_TARGET_GENES	48	Down	0.000107154	0.0393082
ZNF436_TARGET_GENES	380	Down	0.000148407	0.0393082
GGAANCGGAANY_UNKNOWN	132	Down	0.000176325	0.0393082
KAT2A_TARGET_GENES	102	Down	0.000207797	0.0393082
ZNF774_TARGET_GENES	22	Down	0.0002484	0.0402763
CHAMP1_TARGET_GENES	156	Up	0.000304899	0.0410354
PSMB5_TARGET_GENES	267	Down	0.000334976	0.0410354
YBX3_TARGET_GENES	188	Down	0.000361546	0.0410354
SUPT20H_TARGET_GENES	1380	Down	0.000483777	0.0432611
ZMYND11_TARGET_GENES	38	Down	0.000498083	0.0432611
FXR1_TARGET_GENES	1113	Down	0.000558681	0.0432611
PAX3_TARGET_GENES	1134	Up	0.000587733	0.0432611
ADNP_TARGET_GENES	555	Down	0.000607725	0.0432611
RAX2_TARGET_GENES	78	Down	0.000623792	0.0432611
CART1_01	140	Up	0.000649348	0.0432611
MCM2_TARGET_GENES	97	Down	0.000698836	0.0432611
RBM17_TARGET_GENES	6	Up	0.000724194	0.0432611
PRDM6_TARGET_GENES	1488	Up	0.000794545	0.0450904
HNF3ALPHA_Q6	143	Up	0.00086514	0.0465506
FOXJ2_02	162	Up	0.000902301	0.0465506

[truncated: 1 more sheets: TableS11 - AgeHbA1c-adj GSEAtra]
